# Supplementary material for: Effect of Bacillus velezensis MT9 on Nile Tilapia (Oreochromis Niloticus) Intestinal Microbiota
Source: Microb Ecol. 2025 May 1;88(1):37. doi: 10.1007/s00248-025-02531-2 (PMC12045831; doi:10.1007/s00248-025-02531-2)
Supplement: Supplementary file 33 — Supplementary file18 Table S3. Results of the taxonomic identification using the NCBI Assembly and ANI report (XLSX 11 KB) [file 248_2025_2531_MOESM18_ESM.xlsx]

## Sheet: Foglio1
MT9
Organism name	strain	Accession	Taxonomy ID	Relation to type	Validated*	ANI (%)	Align % (Reference)	Align % (Query)	Status**
Bacillus velezensis	strain=KCTC 13012	GCA_001267695.1	492670	type	TRUE	99.5	96.39	94.01	conclusive
Bacillus velezensis	strain=NRRL B-41580	GCA_001461825.1	492670	type	TRUE	99.5	96.16	93.72	conclusive
Bacillus siamensis	strain=KCTC 13613	GCA_000262045.1	659243	type	TRUE	94.17	87.87	80.09	below_threshold
Bacillus nakamurai	strain=NRRL B-41091	GCA_001584325.1	1793963	type	TRUE	87.16	53.07	47.3	below_threshold
