# Supplementary material for: Effect of Bacillus velezensis MT9 on Nile Tilapia (Oreochromis Niloticus) Intestinal Microbiota
Source: Microb Ecol. 2025 May 1;88(1):37. doi: 10.1007/s00248-025-02531-2 (PMC12045831; doi:10.1007/s00248-025-02531-2)
Supplement: Supplementary file 34 — Supplementary file19 Table S4. Results of the taxonomic identification using the Genome Taxonomy database (XLSX 10 KB) [file 248_2025_2531_MOESM19_ESM.xlsx]

## Sheet: Foglio1
MT9
Accession	GTDB Species	ANI (%)	Align % (Reference)	Align % (Query)	Status	GTDB Taxonomy	ANI Circumscription Radius
GCF_001461825.1	s__Bacillus velezensis	99.5	96.16	93.72	conclusive	d__Bacteria;p__Bacillota;c__Bacilli;o__Bacillales;f__Bacillaceae;g__Bacillus	95
GCF_000262045.1	s__Bacillus siamensis	94.17	87.87	80.09	below_threshold	d__Bacteria;p__Bacillota;c__Bacilli;o__Bacillales;f__Bacillaceae;g__Bacillus	95
GCF_000196735.1	s__Bacillus amyloliquefaciens	93.9	81.66	78.53	below_threshold	d__Bacteria;p__Bacillota;c__Bacilli;o__Bacillales;f__Bacillaceae;g__Bacillus	95
GCF_001584325.1	s__Bacillus nakamurai	87.16	53.07	47.3	below_threshold	d__Bacteria;p__Bacillota;c__Bacilli;o__Bacillales;f__Bacillaceae;g__Bacillus	95
GCF_018613535.1	s__Bacillus sp018613535	87.15	53.51	46.5	below_threshold	d__Bacteria;p__Bacillota;c__Bacilli;o__Bacillales;f__Bacillaceae;g__Bacillus	95
