# Supplementary material for: Effect of Bacillus velezensis MT9 on Nile Tilapia (Oreochromis Niloticus) Intestinal Microbiota
Source: Microb Ecol. 2025 May 1;88(1):37. doi: 10.1007/s00248-025-02531-2 (PMC12045831; doi:10.1007/s00248-025-02531-2)
Supplement: Supplementary file 35 — Supplementary file20 File S1. 16S gene metabarcoding analysis of samples collected in T0 time-point (before the start of the experiment) in the control (CTL) and treatment (BV MT9). Complete set of data (XLSX 50 KB) [file 248_2025_2531_MOESM20_ESM.xlsx]

## Sheet: Phyla
Phylum	BV-MT9	CTL
Proteobacteria	0.447902	0.418597
Bacteroidetes	0.0597355	0.147151
Verrucomicrobia	0.200638	0.121791
Fusobacteria	0.157433	0.11866
Firmicutes	0.0536936	0.112711
Planctomycetes	0.0316917	0.0363181
Actinobacteria	0.0142499	0.0309956
Chlamydiae	0.0108299	0.00751409
Chloroflexi	0.00273598	0.00344396
Acidobacteria	0.0151619	0.000939261
Synergistetes	0.000341997	0.000939261
Nitrospirae	0	0.000939261
Latescibacteria	0.00444596	0
SR1	0.000569995	0
Spirochaetes	0.000113999	0
Armatimonadetes	0.000113999	0
Deferribacteres	0.000113999	0
BRC1	0.000113999	0
Nitrospinae	0.000113999	0

## Sheet: Class
Class	BV-MT9	CTL
Alphaproteobacteria	0.259777	0.249765
Verrucomicrobiae	0.200252	0.121592
Fusobacteria	0.15839	0.118772
Gammaproteobacteria	0.15816	0.145096
Clostridia	0.0409451	0.080539
Bacteroidia	0.0370455	0.13256
Planctomycetia	0.0318844	0.0363522
Sphingobacteriia	0.0221356	0.0109683
Betaproteobacteria	0.0209886	0.0200564
Actinobacteria	0.0143365	0.0310248
Acidobacteria_Gp15	0.0133043	0.000940144
Bacilli	0.0126161	0.0291445
Chlamydiia	0.0108957	0.00752115
Deltaproteobacteria	0.0087166	0.0034472
Epsilonproteobacteria	0.00229384	0
Ktedonobacteria	0.00217915	0.00219367
Acidobacteria_Gp3	0.00114692	0
Flavobacteriia	0.000917536	0.00282043
Spartobacteria	0.000802844	0
Cyanobacteria	0.00057346	0.000313381
Negativicutes	0.000458768	0.000940144
Chloroflexia	0.000458768	0.000626763
Synergistia	0.000344076	0.000940144
Acidobacteria_Gp4	0.000344076	0
Thermomicrobia	0.000114692	0.000626763
Acidobacteria_Gp23	0.000114692	0
Spirochaetia	0.000114692	0
Opitutae	0.000114692	0
Deferribacteres	0.000114692	0
Acidobacteria_Gp18	0.000114692	0
Nitrospinia	0.000114692	0
Acidobacteria_Gp25	0.000114692	0
Acidobacteria_Gp20	0.000114692	0
Erysipelotrichia	0	0.00219367
Nitrospira	0	0.000940144
Cytophagia	0	0.000626763

## Sheet: Families
Family	BV-MT9	CTL
Sphingomonadaceae	0.169271	0.135658
Verrucomicrobiaceae	0.206558	0.122979
Fusobacteriaceae	0.163352	0.120127
Bacteroidaceae	0.0221354	0.102694
Legionellaceae	0.112571	0.0979398
Caulobacteraceae	0.0743371	0.0877971
Lachnospiraceae	0.0182292	0.0421553
Planctomycetaceae	0.0329072	0.036767
Staphylococcaceae	0.00840436	0.0212361
Ruminococcaceae	0.00651042	0.0212361
Enterobacteriaceae	0.0153883	0.0209192
Porphyromonadaceae	0.00935133	0.0196513
Bradyrhizobiaceae	0.00639205	0.0190174
Corynebacteriaceae	0.00236742	0.0133122
Burkholderiaceae	0.0169271	0.0123613
Chitinophagaceae	0.0228456	0.0110935
Vibrionaceae	0.00757576	0.00792393
Prevotellaceae	0.00662879	0.00760697
Parachlamydiaceae	0.0110085	0.00697306
Propionibacteriaceae	0.00319602	0.00602219
Moraxellaceae	0.00674716	0.00507132
Clostridiales_Incertae_Sedis_XI	0.00591856	0.00507132
Sutterellaceae	0.00284091	0.00507132
Peptostreptococcaceae	0.00520833	0.00412044
Rikenellaceae	0	0.00412044
Sneathiellaceae	0.00378788	0.00380349
Clostridiales_Incertae_Sedis_XIV	0	0.00348653
Bdellovibrionaceae	0.00319602	0.00285261
Bacillaceae_1	0.00177557	0.00285261
Flavobacteriaceae	0.00094697	0.00285261
Lactobacillaceae	0.00177557	0.00253566
Pseudomonadaceae	0.00544508	0.0022187
Thermogemmatisporaceae	0.00224905	0.0022187
Mycobacteriaceae	0.0016572	0.0022187
Sinobacteraceae	0.00153883	0.0022187
Streptococcaceae	0.000710227	0.0022187
Streptomycetaceae	0.000355114	0.0022187
Erysipelotrichaceae	0	0.0022187
Peptoniphilaceae	0	0.0022187
Clostridiales_Incertae_Sedis_III	0.00213068	0.00190174
Cryptosporangiaceae	0.00153883	0.00190174
Rhizobiaceae	0.00094697	0.00190174
Micrococcaceae	0.0024858	0.00158479
Neisseriaceae	0.00118371	0.00158479
Pasteurellaceae	0	0.00158479
Hyphomicrobiaceae	0.00437973	0.00126783
Chromatiaceae	0.000710227	0.000950872
Veillonellaceae	0.000473485	0.000950872
Erythrobacteraceae	0.000355114	0.000950872
Synergistaceae	0.000355114	0.000950872
Microbacteriaceae	0.000118371	0.000950872
Nitrospiraceae	0	0.000950872
Ectothiorhodospiraceae	0.00189394	0.000633914
Acetobacteraceae	0.00177557	0.000633914
Comamonadaceae	0.000355114	0.000633914
Oscillochloridaceae	0.000236742	0.000633914
Actinomycetaceae	0.000118371	0.000633914
Nitrosomonadaceae	0.000118371	0.000633914
Cytophagaceae	0	0.000633914
Bifidobacteriaceae	0	0.000633914
Nocardiaceae	0	0.000633914
Polyangiaceae	0.00437973	0.000316957
Rhodospirillaceae	0.00153883	0.000316957
Rhodobacteraceae	0.000828598	0.000316957
Brevibacteriaceae	0.000473485	0.000316957
Bacillales_Incertae_Sedis_XI	0.000118371	0.000316957
Thermomicrobiaceae	0.000118371	0.000316957
Pseudonocardiaceae	0	0.000316957
Halomonadaceae	0	0.000316957
Clostridiaceae_2	0	0.000316957
Simkaniaceae	0	0.000316957
Family_IV	0	0.000316957
Intrasporangiaceae	0	0.000316957
Eubacteriaceae	0.00295928	0
Campylobacteraceae	0.00236742	0
Coriobacteriaceae	0.00106534	0
Dietziaceae	0.000710227	0
Methylobacteriaceae	0.000710227	0
Xanthomonadaceae	0.000473485	0
Coxiellaceae	0.000355114	0
Desulfobulbaceae	0.000236742	0
Thiotrichaceae	0.000236742	0
Oceanospirillaceae	0.000236742	0
Rickettsiaceae	0.000236742	0
Aerococcaceae	0.000236742	0
Peptococcaceae_2	0.000236742	0
Nocardioidaceae	0.000236742	0
Family_I	0.000236742	0
Aurantimonadaceae	0.000236742	0
Family_XIII	0.000236742	0
Desulfobacteraceae	0.000118371	0
Alteromonadaceae	0.000118371	0
Rhodobiaceae	0.000118371	0
Leptotrichiaceae	0.000118371	0
Spirochaetaceae	0.000118371	0
Acidimicrobiaceae	0.000118371	0
Rubritaleaceae	0.000118371	0
Puniceicoccaceae	0.000118371	0
Syntrophaceae	0.000118371	0
Clostridiales_Incertae_Sedis_XII	0.000118371	0
Micromonosporaceae	0.000118371	0
Shewanellaceae	0.000118371	0
Rubrobacteraceae	0.000118371	0
Deferribacteraceae	0.000118371	0
Hahellaceae	0.000118371	0
Pseudoalteromonadaceae	0.000118371	0
Nitrospinaceae	0.000118371	0
Beijerinckiaceae	0.000118371	0
Family_XII	0.000118371	0

## Sheet: Genus
Genus	BV-MT9	CTL
Sphingomonas	0.167427	0.138624
Cetobacterium	0.163464	0.124465
Akkermansia	0.173913	0.111294
Bacteroides	0.0224598	0.106684
Legionella	0.114221	0.101745
Phenylobacterium	0.0671391	0.077379
Staphylococcus	0.0085275	0.0220612
Bradyrhizobium	0.0063656	0.0194271
Roseburia	0.00948835	0.0184392
Escherichia/Shigella	0.0104492	0.0154758
Luteolibacter	0.0320682	0.0148173
Faecalibacterium	0.0020418	0.014488
Corynebacterium	0.00240211	0.0131709
Ralstonia	0.0166947	0.0128416
Barnesiella	0.00300264	0.0111953
Asinibacterium	0.0217391	0.0105367
Schlesneria	0.00552486	0.0102074
Parabacteroides	0.00516454	0.00856108
Vibrio	0.00672592	0.00823181
Fusicatenibacter	0.00120106	0.00790254
Lachnospiracea_incertae_sedis	0.00528465	0.00757326
Parachlamydia	0.0111698	0.00691472
Prevotella	0.00672592	0.00658545
Propionibacterium	0.00312275	0.00625617
Caulobacter	0.00264233	0.00625617
Enhydrobacter	0.00684602	0.00526836
Gemmiger	0.00396349	0.00526836
Parasutterella	0.00288254	0.00526836
Clostridium_XlVa	0	0.00526836
Anaerococcus	0.00540476	0.00493908
Brevundimonas	0.00288254	0.00428054
Alistipes	0	0.00428054
Taonella	0.00384338	0.00395127
Anaerobranca	0	0.003622
Plesiomonas	0.00480423	0.00296345
Vampirovibrio	0.00324285	0.00296345
Bacillus	0.000960846	0.00296345
Chryseobacterium	0.000720634	0.00296345
Klebsiella	0	0.00296345
Lactobacillus	0.00180159	0.00263418
Pseudomonas	0.00540476	0.00230491
Romboutsia	0.00516454	0.00230491
Thermogemmatispora	0.00228201	0.00230491
Mycobacterium	0.00168148	0.00230491
Povalibacter	0.00144127	0.00230491
Gimesia	0.000720634	0.00230491
Streptomyces	0.000360317	0.00230491
Peptoniphilus	0	0.00230491
Telmatocola	0.00252222	0.00197563
Jatrophihabitans	0.00156137	0.00197563
Clostridium_XVIII	0	0.00197563
Intestinibacter	0	0.00197563
Isosphaera	0.0020418	0.00164636
Rhizobium	0.00084074	0.00164636
Streptococcus	0.000360317	0.00164636
Haemophilus	0	0.00164636
Blautia	0	0.00164636
Micrococcus	0.00144127	0.00131709
Rhodoplanes	0.00132116	0.00131709
Neisseria	0.00120106	0.00131709
Alloprevotella	0	0.00131709
Eisenbergiella	0	0.00131709
Gp15	0.0139323	0.000987817
Dialister	0	0.000987817
Lactococcus	0.000360317	0.000658545
Oscillochloris	0.000240211	0.000658545
Nitrosomonas	0.000120106	0.000658545
Porphyromonas	0	0.000658545
Bifidobacterium	0	0.000658545
Rhodococcus	0	0.000658545
Nitrospira	0	0.000658545
Dyadobacter	0	0.000658545
Varibaculum	0	0.000658545
Turicella	0	0.000658545
Minicystis	0.00312275	0.000329272
Rhizomicrobium	0.00240211	0.000329272
Clostridium_XlVb	0.00144127	0.000329272
Kocuria	0.000960846	0.000329272
Finegoldia	0.000600528	0.000329272
Brevibacterium	0.000480423	0.000329272
Azospirillum	0.000360317	0.000329272
Pelomonas	0.000360317	0.000329272
Ectothiorhodospira	0.000240211	0.000329272
Acidiferrobacter	0.000240211	0.000329272
Thermochromatium	0.000240211	0.000329272
Gemella	0.000120106	0.000329272
Reyranella	0.000120106	0.000329272
Thermomicrobium	0.000120106	0.000329272
Actinomycetospora	0	0.000329272
Turicibacter	0	0.000329272
Alkaliphilus	0	0.000329272
Altererythrobacter	0	0.000329272
Simkania	0	0.000329272
Paracoccus	0	0.000329272
GpIV	0	0.000329272
Acidovorax	0	0.000329272
Neochlamydia	0	0.000329272
Janibacter	0	0.000329272
Leptospirillum	0	0.000329272
Vitreoscilla	0	0.000329272
Kushneria	0	0.000329272
Rhizorhabdus	0	0.000329272
Lysinimonas	0	0.000329272
Latescibacteria_genera_incertae_sedis	0.00468412	0
Eubacterium	0.00300264	0
Campylobacter	0.00240211	0
Singulisphaera	0.0020418	0
Roseomonas	0.00168148	0
Odoribacter	0.00132116	0
Devosia	0.00120106	0
Gp3	0.00120106	0
Hyphomicrobium	0.00108095	0
Collinsella	0.000960846	0
Photobacterium	0.00084074	0
Pedomicrobium	0.00084074	0
Chondromyces	0.00084074	0
Alteribacillus	0.00084074	0
Dietzia	0.000720634	0
Methylobacterium	0.000720634	0
Thermogutta	0.000600528	0
SR1_genera_incertae_sedis	0.000600528	0
Thalassobaculum	0.000600528	0
Pleomorphobacterium	0.000600528	0
Hephaestia	0.000600528	0
Clostridium_IV	0.000480423	0
Verrucomicrobium	0.000480423	0
Limimonas	0.000480423	0
Burkholderia	0.000360317	0
Thiogranum	0.000360317	0
Hespellia	0.000360317	0
Aquicella	0.000360317	0
Fusobacterium	0.000240211	0
Desulfobulbus	0.000240211	0
Sphingobium	0.000240211	0
Orientia	0.000240211	0
Abiotrophia	0.000240211	0
Desulfotomaculum	0.000240211	0
Gp4	0.000240211	0
GpI	0.000240211	0
GpXIII	0.000240211	0
Beggiatoa	0.000240211	0
Marinomonas	0.000240211	0
Aeromicrobium	0.000240211	0
Aureimonas	0.000240211	0
Asticcacaulis	0.000240211	0
Veillonella	0.000120106	0
Rhodopirellula	0.000120106	0
Gp23	0.000120106	0
Psychroserpens	0.000120106	0
Thiohalomonas	0.000120106	0
Rubritalea	0.000120106	0
Ilumatobacter	0.000120106	0
BRC1_genera_incertae_sedis	0.000120106	0
Desulfomonile	0.000120106	0
Armatimonadetes_gp2	0.000120106	0
Coprococcus	0.000120106	0
Treponema	0.000120106	0
Acidaminobacter	0.000120106	0
Gp18	0.000120106	0
Sphingosinicella	0.000120106	0
Microbacterium	0.000120106	0
Shewanella	0.000120106	0
Gillisia	0.000120106	0
Rubrobacter	0.000120106	0
Pelagicoccus	0.000120106	0
Olsenella	0.000120106	0
Aminobacterium	0.000120106	0
Deferribacter	0.000120106	0
Arthrobacter	0.000120106	0
Micromonospora	0.000120106	0
Geminicoccus	0.000120106	0
Nitrospina	0.000120106	0
Siccibacter	0.000120106	0
Thioalbus	0.000120106	0
Chromatium	0.000120106	0
Pseudoalteromonas	0.000120106	0
Lysobacter	0.000120106	0
Rhodobacter	0.000120106	0
Solimonas	0.000120106	0
Hahella	0.000120106	0
Gp25	0.000120106	0
Chlorophyta	0.000120106	0
Psychrilyobacter	0.000120106	0
Kaistia	0.000120106	0
Cellvibrio	0.000120106	0
Gp20	0.000120106	0
Inquilinus	0.000120106	0
Sphingomicrobium	0.000120106	0
Tahibacter	0.000120106	0
Actinotignum	0.000120106	0
Agaribacter	0.000120106	0
Xiphinematobacter	0.000120106	0
Mizugakiibacter	0.000120106	0
Rudaea	0.000120106	0
GpXII	0.000120106	0
Sebaldella	0.000120106	0
Chelatococcus	0.000120106	0
