# Supplementary material for: Effect of Bacillus velezensis MT9 on Nile Tilapia (Oreochromis Niloticus) Intestinal Microbiota
Source: Microb Ecol. 2025 May 1;88(1):37. doi: 10.1007/s00248-025-02531-2 (PMC12045831; doi:10.1007/s00248-025-02531-2)
Supplement: Supplementary file 36 — Supplementary file21 File S2. 16S gene metabarcoding analysis of samples collected in T1, T2 and T3 time-points in the control (CTL) and treatment (BV MT9). Complete set of data (XLSX 293 KB) [file 248_2025_2531_MOESM21_ESM.xlsx]

## Sheet: Phyla
Phylum	CTL-T1	CTL-T2	CTL-T3	BV MT9-T1	BV MT9-T2	BV MT9-T3	Water CTL	Water BV MT9
Proteobacteria	0.175388	0.10499	0.239324	0.104624	0.0173598	0.104102	0.247523	0.264036
Fusobacteria	0.710463	0.597615	0.211176	0.8319	0.464263	0.322023	0.002145	0.00019712
Planctomycetes	0.0116608	0.0116256	0.24712	0.00179737	0.00509057	0.00290383	0.357958	0.269492
Firmicutes	0.0276845	0.0275058	0.0950673	0.0324614	0.0460438	0.285591	0.0121256	0.0102154
Actinobacteria	0.0441048	0.19917	0.0786823	0.0156915	0.399831	0.0373254	0.0444686	0.029568
Bacteroidetes	0.00187736	0.00111611	0.00165574	0.00709753	0.000502961	0.00524923	0.0921708	0.138981
Chlamydiae	0.00489172	0.00980532	0.0111763	0.00303463	0.00839792	0.182349	0.0838069	0.0926289
Verrucomicrobia	0.0226077	0.0463974	0.106071	0.00273368	0.0479565	0.0581547	0.0854076	0.0813235
Cyanobacteria/Chloroplast	5.28835e-05	0.00032959	0.00420835	5.85191e-05	0.00457999	0.00119504	0.000760353	0.000475406
DeinococcusUnclassifiedThermus	0.000237976	9.7379e-05	0.000896861	5.85191e-05	4.57237e-05	0.000189866	0.000144067	0.000110155
Acidobacteria	0.000528835	0.000554311	0.00303553	0.000217357	0.00468668	0.00054726	0.0244433	0.0287679
Spirochaetes	2.64417e-05	2.24721e-05	0.000103484	5.01593e-05	3.04825e-05	5.58428e-05	4.80223e-05	0.00103198
Chloroflexi	5.28835e-05	0.000127342	0.000241463	3.34395e-05	3.04825e-05	3.35057e-05	0.0319428	0.0183611
Candidatus_Saccharibacteria	0	8.98883e-05	0.000310452	5.85191e-05	0.000792544	6.70114e-05	0.000800371	0.0105865
Armatimonadetes	2.64417e-05	8.98883e-05	0	1.67198e-05	6.09649e-05	5.58428e-05	0.000824383	0.000481204
candidate_division_WPSUnclassified1	0	0	0	0	2.28618e-05	0	0.000208097	0.0349714
Gemmatimonadetes	2.64417e-05	1.49814e-05	0	1.67198e-05	2.28618e-05	0	0.00256919	0.00238283
Parcubacteria	0.00015865	7.49069e-06	0	8.35988e-06	7.62062e-06	1.11686e-05	0.0025772	0.00934
Tenericutes	0	1.49814e-05	0	8.35988e-06	2.28618e-05	1.11686e-05	0.000160074	0.000168132
Nitrospirae	0	3.74535e-05	3.44947e-05	1.67198e-05	7.62062e-06	1.11686e-05	0.00682717	0.00309594
Latescibacteria	0.000132209	9.7379e-05	6.89893e-05	3.34395e-05	8.38268e-05	3.35057e-05	0.00028013	0.000927622
1,00 BRC	0	2.24721e-05	0.000172473	0	7.62062e-06	0	0.000248115	0.000260894
Microgenomates	0	2.99628e-05	0	2.50796e-05	1.52412e-05	1.11686e-05	6.40297e-05	0.000649336
Lentisphaerae	0	1.49814e-05	0	0	0	0	4.00186e-05	9.85599e-05
Hydrogenedentes	0	7.49069e-06	0	0	0	0	0.000808375	0.000568169
Fibrobacteres	2.64417e-05	0	0	8.35988e-06	2.28618e-05	0	0.000888412	0.000162334
Synergistetes	0	2.24721e-05	3.44947e-05	8.35988e-06	7.62062e-06	1.11686e-05	0.000160074	8.11669e-05
Chlorobi	0	0.000134832	0.00051742	0	6.09649e-05	0	1.60074e-05	0.000127548
Poribacteria	0	1.49814e-05	3.44947e-05	0	0	0	0.000200093	0.000173929
Omnitrophica	0	0	0	0	0	0	0	0.000226108
Elusimicrobia	0	0	0	0	0	1.11686e-05	7.20334e-05	0.000127548
SR1	0	0	0	8.35988e-06	0	0	0.000168078	7.53693e-05
Aquificae	0	0	3.44947e-05	8.35988e-06	7.62062e-06	0	1.60074e-05	2.31906e-05
Thermotogae	0	7.49069e-06	0	0	7.62062e-06	2.23371e-05	3.20149e-05	4.05835e-05
Deferribacteres	0	1.49814e-05	3.44947e-05	1.67198e-05	2.28618e-05	2.23371e-05	0	1.73929e-05
Aminicenantes	2.64417e-05	1.49814e-05	0	0	0	0	2.40111e-05	2.31906e-05
Candidatus_Calescamantes	0	0	0	0	0	0	4.00186e-05	5.79764e-05
Euryarchaeota	0	0	0	0	0	0	0	0
Thermodesulfobacteria	0	0	0	0	0	0	8.00371e-06	0
Ignavibacteriae	2.64417e-05	0	0	0	0	0	8.00371e-06	1.15953e-05
Caldiserica	0	0	0	0	0	0	8.00371e-06	1.15953e-05
Dictyoglomi	0	0	0	0	0	0	0	2.89882e-05
candidate_division_WPSUnclassified2	0	0	0	0	0	0	0	4.05835e-05
Nitrospinae	0	0	0	8.35988e-06	0	1.11686e-05	0	0
Chrysiogenetes	0	7.49069e-06	0	0	0	0	0	5.79764e-06
Marinimicrobia	0	0	0	0	7.62062e-06	0	8.00371e-06	0
Crenarchaeota	0	0	0	0	0	0	0	2.89882e-05
candidate_division_ZB3	0	0	0	0	0	0	0	5.79764e-06
Atribacteria	0	0	0	0	0	0	0	1.15953e-05

## Sheet: Class
Class	CTL-T1	CTL-T2	CTL-T3	BV MT9-T1	BV MT9-T2	BV MT9-T3	Water CTL	Water BV MT9
Alphaproteobacteria	0.0718125	0.0418157	0.137597	0.00634209	0.0102684	0.0292586	0.176293	0.130804
Fusobacteriia	0.711479	0.598081	0.212451	0.832596	0.46511	0.323595	0.000210625	0.00217183
Planctomycetia	0.0116775	0.0116346	0.248542	0.00177378	0.00509986	0.00289556	0.280714	0.352145
Gammaproteobacteria	0.0915398	0.0614266	0.0332454	0.0881617	0.00591675	0.00665529	0.0511882	0.0445145
Betaproteobacteria	0.010989	0.000892087	0.0646863	0.00918682	0.000343553	0.0627146	0.0387613	0.0315078
Actinobacteria	0.0441679	0.199325	0.0791574	0.0157046	0.40056	0.0375076	0.0315938	0.045025
Bacilli	0.00484576	0.00256381	0.0138118	0.00112953	0.0263849	0.00771026	0.00668426	0.00544579
Chlamydiia	0.00489872	0.00981296	0.0112438	0.00303717	0.00841324	0.183239	0.0989754	0.0848555
Flavobacteriia	0.000105918	5.24757e-05	0.000277624	3.34675e-05	4.58071e-05	0.000157123	0.0916964	0.050017
Cyanobacteria	0	5.24757e-05	0.000138812	4.18344e-05	0.000313015	0.000179569	0.000136287	0.00010535
Clostridia	0.0224811	0.0246861	0.0806496	0.0312419	0.0191245	0.276526	0.00307885	0.00572943
Verrucomicrobiae	0.0225606	0.0459388	0.103588	0.0026021	0.0476318	0.0575745	0.0142668	0.0251058
Sphingobacteriia	7.94386e-05	5.99723e-05	0.000277624	5.02012e-05	4.58071e-05	4.48924e-05	0.0408799	0.021143
Deinococci	0.000238316	9.74549e-05	0.000902277	5.85681e-05	4.58071e-05	0.000190793	0.000117702	0.000145869
Cytophagia	0.000158877	1.49931e-05	0.000173515	3.34675e-05	3.81726e-05	0.000123454	0.0136163	0.019587
Spartobacteria	0	0.000127441	0.00274153	2.51006e-05	0.000229036	0.00076317	0.046065	0.0377154
Deltaproteobacteria	0.000185357	0.000352337	0.000659356	0.000276107	0.000366457	0.00138044	0.0123464	0.0383475
Spirochaetia	2.64795e-05	2.24896e-05	0.000104109	5.02012e-05	3.05381e-05	5.61155e-05	0.00110269	4.86232e-05
Caldilineae	2.64795e-05	3.74827e-05	3.47029e-05	8.36687e-06	0	2.24462e-05	0.0184421	0.0316375
Phycisphaerae	0	0	3.47029e-05	2.51006e-05	0	0	0.00620726	0.00927892
Opitutae	0	0.000307358	0.000242921	6.6935e-05	3.05381e-05	1.12231e-05	0.017643	0.0164265
Subdivision3	0	7.49653e-06	6.94059e-05	2.51006e-05	1.5269e-05	1.12231e-05	0.00862945	0.00698553
Acidobacteria_Gp6	0	7.49653e-06	3.47029e-05	8.36687e-06	0	0	0.00286822	0.00748797
Bacteroidia	0.00153581	0.000974549	0.000936979	0.0069696	0.000358822	0.00491571	0.0010841	0.000940048
Chloroplast	5.29591e-05	0.000277372	0.00409495	1.67337e-05	0.00414554	0.0010213	0.000371692	0.000656413
Acidobacteria_Gp3	2.64795e-05	7.49653e-06	0.000173515	8.36687e-06	0	0	0.00689489	0.00997585
Gemmatimonadetes	2.64795e-05	1.49931e-05	0	1.67337e-05	2.29036e-05	0	0.00254609	0.00260134
Acidobacteria_Gp16	5.29591e-05	5.99723e-05	0.000936979	0	0.00435168	0.000134677	0.000972594	0.0031443
Acidobacteria_Gp17	0	1.49931e-05	0	8.36687e-06	7.63452e-06	0	0.0131765	2.43116e-05
Acidobacteria_Gp4	2.64795e-05	5.99723e-05	0.000694059	3.34675e-05	3.81726e-05	2.24462e-05	0.00358063	0.00211511
Mollicutes	0	1.49931e-05	0	8.36687e-06	2.29036e-05	1.12231e-05	0.000179651	0.000162077
Armatimonadia	0	4.49792e-05	0	0	1.5269e-05	2.24462e-05	5.57538e-05	1.62077e-05
Oligoflexia	0	0	0	0	0	0	0	0
Nitrospira	0	3.74827e-05	3.47029e-05	1.67337e-05	7.63452e-06	1.12231e-05	0.00330806	0.00691259
Epsilonproteobacteria	0.000317755	0.000284868	3.47029e-05	0.000192438	0.000137421	0.000112231	0.000774358	0.00320913
Acidobacteria_Gp22	0.000264795	0.000239889	0.000451138	4.18344e-05	9.16142e-05	0.000179569	7.43384e-05	6.48309e-05
Negativicutes	0.000132398	0.000134938	0.000451138	8.36687e-06	9.16142e-05	0.000123454	9.2923e-05	8.10386e-05
Erysipelotrichia	5.29591e-05	6.74688e-05	0.000451138	1.67337e-05	0.000351188	0.00251397	0.000495589	0.000129662
Acidobacteria_Gp1	0	0	0	0	1.5269e-05	0	0.00105313	0.00119127
Anaerolineae	0	7.49653e-06	3.47029e-05	0	0	0	0.000266379	0.000243116
Acidobacteria_Gp15	2.64795e-05	2.24896e-05	0.000138812	8.36687e-06	6.87107e-05	0.000179569	4.33641e-05	0.000129662
Ktedonobacteria	0	0	3.47029e-05	0	0	0	0.000588512	8.10386e-05
Acidobacteria_Gp10	0	2.24896e-05	0.000104109	8.36687e-06	2.29036e-05	0	7.43384e-05	7.29347e-05
Acidobacteria_Gp2	0	0	0	0	0	1.12231e-05	0.00122658	0
Lentisphaeria	0	0	0	0	0	0	6.19487e-06	0
Chloroflexia	0	7.49653e-05	3.47029e-05	1.67337e-05	7.63452e-06	1.12231e-05	0.000154872	2.43116e-05
Acidobacteria_Gp7	5.29591e-05	2.99861e-05	6.94059e-05	4.18344e-05	1.5269e-05	2.24462e-05	0.000247795	0.000145869
Synergistia	0	2.24896e-05	3.47029e-05	8.36687e-06	7.63452e-06	1.12231e-05	8.67281e-05	0.000162077
Fibrobacteria	2.64795e-05	0	0	8.36687e-06	2.29036e-05	0	0.000123897	0.000810386
Oligosphaeria	0	1.49931e-05	0	0	0	0	9.91179e-05	4.05193e-05
Thermomicrobia	2.64795e-05	7.49653e-06	0	8.36687e-06	2.29036e-05	0	0.000142482	0.000324154
Chlorobia	0	0.000134938	0.000520544	0	6.10762e-05	0	0.000136287	1.62077e-05
Chthonomonadetes	0	7.49653e-06	0	0	0	1.12231e-05	1.23897e-05	3.24154e-05
Chitinivibrionia	0	0	0	0	0	0	4.33641e-05	7.29347e-05
Acidobacteria_Gp23	2.64795e-05	7.49653e-06	0	3.34675e-05	1.5269e-05	0	6.19487e-06	8.10386e-06
Elusimicrobia	0	0	0	0	0	1.12231e-05	0.000130092	7.29347e-05
Holophagae	2.64795e-05	7.49653e-06	0	0	2.29036e-05	0	6.19487e-06	8.10386e-06
Aquificae	0	0	3.47029e-05	8.36687e-06	7.63452e-06	0	2.47795e-05	1.62077e-05
Thermotogae	0	7.49653e-06	0	0	7.63452e-06	2.24462e-05	4.33641e-05	3.24154e-05
Deferribacteres	0	1.49931e-05	3.47029e-05	1.67337e-05	2.29036e-05	2.24462e-05	1.85846e-05	0
Ignavibacteria	2.64795e-05	0	0	0	0	0	1.23897e-05	8.10386e-06
Thermodesulfobacteria	0	0	0	0	0	0	0	8.10386e-06
Thermoflexia	0	0	0	0	0	0	1.23897e-05	8.10386e-06
Halobacteria	0	0	0	0	0	0	0	0
Acidobacteria_Gp11	0	2.24896e-05	0	0	7.63452e-06	0	4.33641e-05	6.48309e-05
Acidobacteria_Gp19	0	0	0	8.36687e-06	0	0	6.81435e-05	0
Acidobacteria_Gp20	0	7.49653e-06	0	0	0	0	0	0
Acidobacteria_Gp26	0	0	3.47029e-05	0	0	0	1.85846e-05	1.62077e-05
Acidobacteria_Gp18	0	0	0	0	0	0	1.85846e-05	1.62077e-05
Acidobacteria_Gp14	2.64795e-05	7.49653e-06	0	0	7.63452e-06	0	0	4.05193e-05
Bacteroidetes_incertae_sedis	0	7.49653e-06	0	0	0	0	2.47795e-05	0
Caldisericia	0	0	0	0	0	0	1.23897e-05	8.10386e-06
Acidobacteria_Gp25	0	0	0	8.36687e-06	0	0	1.23897e-05	0
Acidobacteria_Gp13	0	0	0	0	7.63452e-06	0	1.23897e-05	0
Acidobacteria_Gp12	0	0	0	0	0	0	0	3.24154e-05
Dictyoglomia	0	0	0	0	0	0	3.09743e-05	0
Acidobacteria_Gp5	0	7.49653e-06	0	0	0	0	0	1.62077e-05
Endomicrobia	0	0	0	0	0	0	6.19487e-06	0
Acidobacteria_Gp9	0	7.49653e-06	0	0	0	0	0	0
Nitrospinia	0	0	0	8.36687e-06	0	1.12231e-05	0	0
Acidobacteria_Gp21	0	0	0	0	0	0	0	2.43116e-05
Ardenticatenia	0	0	0	0	0	0	6.19487e-06	0
Subdivision5	0	0	0	0	0	0	1.85846e-05	0
Thermoprotei	0	0	0	0	0	0	3.09743e-05	0
Thermolithobacteria	0	0	0	0	0	0	0	0
Chrysiogenetes	0	7.49653e-06	0	0	0	0	6.19487e-06	0
Dehalococcoidetes	0	0	0	0	0	0	0	8.10386e-06
Acidobacteria_Gp24	0	0	0	0	0	0	6.19487e-06	0
Zetaproteobacteria	0	0	0	0	0	0	0	0
Dehalococcoidia	0	0	0	0	0	0	0	0
Fimbriimonadia	0	0	0	0	0	0	0	0
Methanobacteria	0	0	0	0	0	0	0	0
Thermococci	0	0	0	0	0	0	0	0

## Sheet: Family
Family	CTL-T1	CTL-T2	CTL-T3	BV MT9-T1	BV MT9-T2	BV MT9-T3	Water CTL	Water BV MT9
Fusobacteriaceae	0.714628	0.602699	0.215346	0.834254	0.469308	0.326452	0.00253759	0.000218566
Planctomycetaceae	0.0117309	0.0117275	0.25197	0.00177779	0.00514741	0.00292182	0.412867	0.329263
Rhodobacteraceae	0.0631501	0.0229488	0.0667746	0.00343818	0.00329034	0.00452996	0.00342147	0.00551516
Sphingomonadaceae	0.000133003	7.55641e-05	0.000422178	5.87007e-05	5.39399e-05	0.000135899	0.0132772	0.0441869
Bacillaceae_1	0.00127683	0.000634738	0.00137208	0.000109016	0.00322869	0.000385047	0.000902887	0.000874266
Nocardiaceae	0.0153486	0.174697	0.0226921	0.00724534	0.312135	0.0237823	0.00173925	0.00102726
Burkholderiales_incertae_sedis	0.000159604	2.26692e-05	0.00260343	0.000251574	2.31171e-05	0.00289917	0.00344048	0.00712527
Methylophilaceae	0	7.55641e-06	0.000140726	2.51574e-05	7.7057e-06	0	0.00198635	0.000203995
Parachlamydiaceae	0.00468172	0.00936239	0.0104137	0.00285118	0.00793687	0.182874	0.08739	0.0840971
Verrucomicrobiaceae	0.0226106	0.0462906	0.105017	0.00260799	0.0480682	0.0580967	0.0293676	0.0167786
Flavobacteriaceae	5.32014e-05	4.53385e-05	0.000281452	3.35433e-05	4.62342e-05	0.000147224	0.0433196	0.104045
Family_I	0	2.26692e-05	7.03631e-05	8.38581e-06	4.62342e-05	4.52996e-05	2.85122e-05	1.45711e-05
Peptostreptococcaceae	0.0193653	0.0221705	0.0760977	0.0293336	0.0157967	0.276248	0.00353552	0.00145711
Simkaniaceae	0	0.00010579	0.000175908	8.38581e-06	0.000208054	0.000543595	0.00754624	0.0181337
Bradyrhizobiaceae	0.00311228	0.00278831	0.0097101	0.000612164	0.000439225	0.000419021	0.00271817	0.00134054
Rhodospirillaceae	0.000133003	0.000143572	0.000281452	0.000184488	0.00010788	0.000271798	0.0419035	0.0428973
Erythrobacteraceae	0	1.51128e-05	0	0	2.31171e-05	3.39747e-05	0.00072231	0.00142068
Pseudomonadaceae	0.000585215	5.28949e-05	0.00112581	0.000109016	6.93513e-05	0.00158549	0.0032599	0.00465547
Hyphomicrobiaceae	0.00133003	0.00550107	0.00784548	0.00020126	0.00226548	0.00402034	0.0111483	0.0139445
Microbacteriaceae	0.00428271	0.011992	0.0256473	0.0024235	0.00498559	0.00471116	0.012859	0.0301986
Thermaceae	0.000239406	8.31205e-05	0.000879538	5.87007e-05	3.08228e-05	0.000147224	0.000123553	2.18566e-05
Planococcaceae	0.000159604	0.000128459	0.000175908	0.000150945	6.93513e-05	0.000147224	0.000133057	0.00019671
Enterobacteriaceae	0.0594792	0.0538394	0.00798621	0.0827512	0.00184166	0.00157416	7.60326e-05	8.0141e-05
Legionellaceae	0.000984226	0.00307546	0.00538278	0.000109016	0.00245041	0.000747443	0.00315535	0.0216381
Xanthobacteraceae	0	2.26692e-05	0.000140726	0	2.31171e-05	0.000226498	0.00235701	0.000903408
Hyphomonadaceae	5.32014e-05	5.28949e-05	0.000633268	8.38581e-05	7.7057e-05	3.39747e-05	0.00298428	0.00169753
Chitinophagaceae	5.32014e-05	1.51128e-05	0.000140726	2.51574e-05	1.54114e-05	3.39747e-05	0.00766979	0.0290038
Alcanivoracaceae	0	0	3.51815e-05	0	7.7057e-06	1.13249e-05	1.90082e-05	0.00139154
Phyllobacteriaceae	5.32014e-05	0.0010579	0.00288489	0.00015933	0.00110192	0.00178933	0.00205288	0.00247709
Mycobacteriaceae	0.0160934	0.0107603	0.0179074	0.00199582	0.0645044	0.00425816	0.00204338	0.00175582
Rhodobiaceae	5.32014e-05	0.00193444	0.0264213	3.35433e-05	0.000462342	0.000101924	0.0088483	0.0262644
Rhizobiaceae	0.000159604	9.06769e-05	0.000879538	7.54723e-05	0.000192643	0.000147224	0.00328841	0.00195981
Alteromonadaceae	5.32014e-05	4.53385e-05	0.000246271	3.35433e-05	1.54114e-05	2.26498e-05	0.00516071	0.00164653
Cryomorphaceae	2.66007e-05	7.55641e-06	0	0	0	1.13249e-05	0.0150355	0.00353349
Saprospiraceae	0	0	3.51815e-05	0	0	0	0.00264213	0.000961693
Comamonadaceae	0.000186205	3.7782e-05	0.000598086	5.87007e-05	7.7057e-05	0.000634194	0.0072326	0.00955864
Staphylococcaceae	0.00289948	0.00126192	0.00738812	0.000545078	0.000392991	0.00176668	2.85122e-05	1.45711e-05
Piscirickettsiaceae	5.32014e-05	7.55641e-06	0	8.38581e-06	0	0	0.000133057	0.000167568
Spirochaetaceae	2.66007e-05	7.55641e-06	3.51815e-05	5.03149e-05	1.54114e-05	4.52996e-05	3.80163e-05	0.00115112
Rhizobiales_incertae_sedis	5.32014e-05	0.00281854	0.0115044	1.67716e-05	0.000701219	0.00821055	0.00225247	0.00106369
Caldilineaceae	2.66007e-05	3.7782e-05	3.51815e-05	8.38581e-06	0	2.26498e-05	0.0371039	0.0216891
Sinobacteraceae	2.66007e-05	6.04513e-05	0.000949901	8.38581e-06	3.85285e-05	0.000124574	0.0118611	0.00846581
Rhodocyclaceae	0.000133003	0	0.000386997	8.38581e-05	5.39399e-05	6.79494e-05	0.00591154	0.00414548
Cytophagaceae	0.000133003	7.55641e-06	0.000175908	3.35433e-05	3.08228e-05	3.39747e-05	0.00299378	0.00695041
Acetobacteraceae	0.000931024	0.000408046	0.00527723	0.000134173	0.000130997	0.000135899	0.0169078	0.0171502
Opitutaceae	0	2.26692e-05	0	6.70865e-05	7.7057e-06	0	0.0192363	0.0207274
Sutterellaceae	0.00234086	8.31205e-05	0.0521742	0.00227256	7.7057e-06	0.0557072	0.000351651	0.000254994
Parvularculaceae	0	0	0	0	0	0	9.50408e-06	4.37133e-05
Xanthomonadaceae	0.000186205	9.82333e-05	0.00045736	7.54723e-05	0.000100174	0.000192523	0.000551236	0.000466275
Phycisphaeraceae	0	0	0	0	0	0	0.00020909	0.00652057
Chloroplast	5.32014e-05	0.000279587	0.00415142	1.67716e-05	0.0041842	0.00103057	0.00076983	0.000437133
Rickettsiaceae	0.00037241	0.000355151	0.000351815	0.000662479	0.00032364	0.000260473	0.00306982	0.000582844
Burkholderiaceae	0	4.53385e-05	0.000140726	8.38581e-06	4.62342e-05	5.66245e-05	0.00198635	0.0113727
Streptomycetaceae	0.00457532	0.000272031	0.0028497	0.00289311	0.00258141	0.00132501	8.55367e-05	6.55699e-05
Family_II	0	0	3.51815e-05	0	0	2.26498e-05	9.50408e-06	7.28555e-06
Cyclobacteriaceae	0	0	0	0	0	0	0.000114049	4.37133e-05
Sphingobacteriaceae	0	2.26692e-05	0	1.67716e-05	1.54114e-05	0	0.0141516	0.0178933
Micromonosporaceae	2.66007e-05	0.000234249	0.000211089	5.87007e-05	0.000562516	0.000124574	0.0240073	0.00093255
Gemmatimonadaceae	2.66007e-05	1.51128e-05	0	1.67716e-05	2.31171e-05	0	0.00305081	0.00299436
Nitrosomonadaceae	2.66007e-05	7.55641e-06	0.000140726	4.19291e-05	7.7057e-06	3.39747e-05	0.00920945	0.00665171
Aeromonadaceae	0.0279307	6.04513e-05	0.000175908	0.00413421	1.54114e-05	0	5.70245e-05	3.64277e-05
Idiomarinaceae	0	0	0	8.38581e-06	0	1.13249e-05	0	1.45711e-05
Tepidisphaeraceae	0	0	3.51815e-05	2.51574e-05	0	0	0.0106731	0.000772268
Halomonadaceae	2.66007e-05	4.53385e-05	0.000105545	6.70865e-05	2.31171e-05	1.13249e-05	7.60326e-05	5.09988e-05
Paenibacillaceae_1	5.32014e-05	0.000340038	0.00348297	5.03149e-05	0.0226162	0.00500561	0.00112148	0.000473561
Caulobacteraceae	5.32014e-05	1.51128e-05	0.000140726	5.87007e-05	2.31171e-05	2.26498e-05	0.00190082	0.00203995
Ectothiorhodospiraceae	2.66007e-05	0.000838761	0.00963974	3.35433e-05	0.000577928	0.000860692	0.00141611	0.00134054
Neisseriaceae	0.00792701	0.000619626	0.00594568	0.00623905	6.93513e-05	0.000690819	0.000855367	0.000531845
Chromatiaceae	5.32014e-05	0.000204023	0.000386997	5.87007e-05	1.54114e-05	0.000147224	0.00663385	0.00123854
Tsukamurellaceae	0	7.55641e-06	7.03631e-05	2.51574e-05	0.0119207	0	0	7.28555e-06
11,00 SAR	0	0	0	0	0	0	9.50408e-06	0
Coxiellaceae	0.000478813	0.000355151	0.00207571	0	6.16456e-05	0.000396372	0.0058165	0.00752597
Sneathiellaceae	0.000212806	0.00102767	0.000281452	0.000142559	7.7057e-05	0.000226498	0.00118801	0.00179953
Alcaligenaceae	2.66007e-05	2.26692e-05	0.000175908	1.67716e-05	3.85285e-05	6.79494e-05	0.000266114	0.000378849
Propionibacteriaceae	0.00180885	0.000143572	0.0040107	0.000587007	0.000339051	0.00148356	0.000228098	5.09988e-05
Acidimicrobiaceae	5.32014e-05	0	7.03631e-05	1.67716e-05	4.62342e-05	1.13249e-05	0.00126404	0.000495417
Flammeovirgaceae	0	7.55641e-06	0	0	7.7057e-06	0	0.00503716	0.00454618
Acidimicrobineae_incertae_sedis	0	0	0	0	3.85285e-05	0	0.000807847	0.000364277
Moraxellaceae	0.000133003	4.53385e-05	0.000598086	9.2244e-05	0.00010788	0.000464321	0.00262313	0.0011584
Family_V	0	7.55641e-06	0	0	7.7057e-06	1.13249e-05	0	7.28555e-06
Bacteroidaceae	0.000585215	0.000770754	0.000281452	0.0034885	0.000169525	0.00103057	0.000171073	0.000211281
Desulfovibrionaceae	0.000106403	6.80077e-05	0.000140726	0.000109016	3.85285e-05	0.00112117	0.000361155	0.000407991
Brucellaceae	0	0	0	0	0	0	0.00327891	0.000444419
Family_IV	0	0	0	0	7.7057e-06	0	2.85122e-05	2.18566e-05
Puniceicoccaceae	0	0.000287144	0.000211089	0	2.31171e-05	1.13249e-05	0	7.28555e-06
Methylobacteriaceae	0.000904424	0.000151128	0.00211089	1.67716e-05	0.000208054	0.000203848	9.50408e-05	8.0141e-05
Armatimonadaceae	0	4.53385e-05	0	0	1.54114e-05	2.26498e-05	1.90082e-05	6.55699e-05
Oligoflexaceae	0	0	0	0	0	0	0	0
Oceanospirillaceae	0	7.55641e-05	0.000105545	1.67716e-05	0	1.13249e-05	0.00154916	0.00147897
Nitrospiraceae	0	3.7782e-05	3.51815e-05	1.67716e-05	7.7057e-06	1.13249e-05	0.00810698	0.00389048
Prevotellaceae	0.000345809	8.31205e-05	0.000316634	0.000176102	0.00010788	0.000328422	0.000133057	0.000167568
Bdellovibrionaceae	0	7.55641e-06	0.000175908	8.38581e-06	0	0	0.00344048	0.00170482
Porphyromonadaceae	0.000585215	2.26692e-05	0.000140726	0.00308598	3.08228e-05	0.00339747	0.000399171	0.000218566
Micrococcaceae	7.98021e-05	9.06769e-05	0.000633268	8.38581e-05	0.000261994	0.000373722	1.90082e-05	2.91422e-05
Iamiaceae	0.000133003	0.000151128	0.000175908	0	0.000454637	0.000215173	0.00306982	0.000218566
Beijerinckiaceae	0	2.26692e-05	0.00045736	8.38581e-06	0.000246583	0.00677229	0.000646277	0.000211281
Entomoplasmataceae	0	0	0	0	0	0	0	7.28555e-06
Anaplasmataceae	0	7.55641e-06	7.03631e-05	0	7.7057e-06	1.13249e-05	0.00129255	0.00093255
Clostridiaceae_1	0.000611816	0.000226692	0.00130172	0.000150945	0.00130226	0.000101924	0.000427683	0.000349706
Labilitrichaceae	0	9.82333e-05	0	3.35433e-05	3.85285e-05	0.000181198	0.00384915	0.000560987
Methylocystaceae	0	9.06769e-05	0.000140726	0	2.31171e-05	0.000226498	0.000190082	8.0141e-05
Lachnospiraceae	0.000133003	0.000211579	0.000527723	0.000117401	0.000485459	0.000271798	0.000218594	0.000335135
Streptococcaceae	2.66007e-05	5.28949e-05	0.00091472	7.54723e-05	8.47627e-05	0.000113249	6.65285e-05	0.00013114
Vibrionaceae	0.000718219	6.04513e-05	0.000316634	3.35433e-05	7.7057e-06	7.92743e-05	1.90082e-05	0
Oceanospirillales_incertae_sedis	0	7.55641e-06	0	0	0	0	0.000798342	0.000582844
Campylobacteraceae	0.000106403	0.000158685	3.51815e-05	8.38581e-05	0.000115586	6.79494e-05	0.00368758	0.00086698
Pseudonocardiaceae	5.32014e-05	0.0005894	0.000246271	1.67716e-05	0.00110192	0.000113249	0.0004657	0.00019671
Thermoanaerobacteraceae	0.000957625	0.00116369	0.000281452	0.000939211	0.000416108	0.000283123	0.000361155	0.000174853
Ruminococcaceae	0.000292608	0.000317369	0.000422178	0.000218031	0.000493165	0.000203848	0.000218594	0.000313279
Rubritaleaceae	0	0	0	0	7.7057e-06	0	5.70245e-05	0
Nocardioidaceae	0.000239406	5.28949e-05	0.000281452	8.38581e-06	0.000123291	6.79494e-05	0.000323139	0.000284136
Thiotrichaceae	2.66007e-05	9.82333e-05	0.00277934	3.35433e-05	7.7057e-06	0	0.000503716	0.000378849
Desulfobacteraceae	2.66007e-05	2.26692e-05	0	0	2.31171e-05	0	0.00108346	0.000138425
Bacillaceae_2	2.66007e-05	3.02256e-05	0	2.51574e-05	6.16456e-05	5.66245e-05	2.85122e-05	4.37133e-05
Nakamurellaceae	0	0	0	0	0.00147179	0	0	0
Pasteurellaceae	0	0	3.51815e-05	8.38581e-06	3.85285e-05	0.000215173	0.000313635	2.91422e-05
Lactobacillaceae	5.32014e-05	7.55641e-06	3.51815e-05	8.38581e-05	4.62342e-05	1.13249e-05	5.70245e-05	0.00410176
Desulfobulbaceae	0	0	0	0	7.7057e-06	2.26498e-05	0.00195784	0.00134054
Bacteriovoracaceae	0	0	0	0	0	0	0.000123553	2.91422e-05
Methylococcaceae	7.98021e-05	2.26692e-05	7.03631e-05	0	4.62342e-05	3.39747e-05	0.00072231	0.000254994
Kiloniellaceae	0	0	0	0	7.7057e-06	0	7.60326e-05	0.000174853
Aerococcaceae	0	0	0	8.38581e-06	0	0	0.000370659	3.64277e-05
Solirubrobacteraceae	0.000133003	7.55641e-05	0.00045736	1.67716e-05	4.62342e-05	7.92743e-05	0.000712806	0.000145711
Clostridiales_Incertae_Sedis_XI	0.000452212	5.28949e-05	0.000985083	9.2244e-05	7.7057e-05	9.05992e-05	0.000114049	5.09988e-05
Oxalobacteraceae	0	0	0.000105545	3.35433e-05	0	0.000113249	0.000712806	0.00139154
Aurantimonadaceae	0	2.26692e-05	0.000633268	0	0	3.39747e-05	0.000313635	0.000509988
Desulfohalobiaceae	0	0	3.51815e-05	0	0	0	0.00168222	0.000750412
Nannocystaceae	0	0	0	0	0	2.26498e-05	0.00191982	0.000269565
Veillonellaceae	0.000133003	0.000120903	0.000422178	8.38581e-06	8.47627e-05	0.000113249	9.50408e-05	9.47121e-05
Polyangiaceae	0	0	0	0	1.54114e-05	0	0.00218594	0.000502703
Procabacteriaceae	0	0	0	0	0	0	0	0
Corynebacteriaceae	7.98021e-05	6.04513e-05	0.00126654	0.000134173	0.000200348	0.000317097	1.90082e-05	3.64277e-05
Kineosporiaceae	0.000159604	0.000143572	0.000809175	0	0.000100174	2.26498e-05	0.000494212	0.00013114
Streptosporangiaceae	0	0	0.000492542	0	0	0	9.50408e-06	2.18566e-05
Sandaracinaceae	2.66007e-05	7.55641e-06	3.51815e-05	3.35433e-05	2.31171e-05	0	0.000484708	0.000203995
Bradymonadaceae	0	0	0	0	0	0	0	0
Chlamydiaceae	2.66007e-05	7.55641e-05	0.000175908	2.51574e-05	0.000154114	5.66245e-05	0.00051322	0.000925265
Erysipelotrichaceae	5.32014e-05	6.80077e-05	0.00045736	1.67716e-05	0.000354462	0.00253678	0.000152065	0.000582844
Shewanellaceae	0.000212806	6.04513e-05	7.03631e-05	8.38581e-05	3.08228e-05	1.13249e-05	0.000114049	0.000101998
Rikenellaceae	0	0	7.03631e-05	8.38581e-06	2.31171e-05	2.26498e-05	6.65285e-05	6.55699e-05
Anaerolineaceae	0	7.55641e-06	3.51815e-05	0	0	0	0.000285122	0.000313279
Actinomycetaceae	2.66007e-05	4.53385e-05	0.000246271	0	0.000115586	2.26498e-05	0.000351651	2.91422e-05
Cohaesibacteraceae	0	0	0	0	0	0	3.80163e-05	3.64277e-05
Gaiellaceae	0	2.26692e-05	0.000211089	0	0	0	3.80163e-05	2.91422e-05
Carnobacteriaceae	5.32014e-05	2.26692e-05	3.51815e-05	0	7.7057e-06	0	0.00234751	0.000247709
Family_XIII	0	7.55641e-06	3.51815e-05	0	4.62342e-05	0	1.90082e-05	2.18566e-05
Clostridiales_Incertae_Sedis_III	2.66007e-05	0.000136015	0.000492542	0	7.7057e-06	0.000373722	1.90082e-05	4.37133e-05
Desulfuromonadaceae	0	2.26692e-05	0	0	7.7057e-06	1.13249e-05	0.000152065	1.45711e-05
Rhodothermaceae	2.66007e-05	2.26692e-05	0.000105545	8.38581e-06	1.54114e-05	1.13249e-05	0.000313635	0.000152997
Salinisphaeraceae	2.66007e-05	3.02256e-05	7.03631e-05	0	7.7057e-06	0	9.50408e-06	5.82844e-05
Leptospiraceae	0	1.51128e-05	7.03631e-05	0	1.54114e-05	1.13249e-05	1.90082e-05	0.00013114
Dietziaceae	5.32014e-05	1.51128e-05	0	0	2.31171e-05	0.000215173	1.90082e-05	0
Peptococcaceae_2	2.66007e-05	7.55641e-05	0.000246271	5.03149e-05	6.16456e-05	3.39747e-05	4.75204e-05	0.000101998
Glycomycetaceae	0	0	0	0	1.54114e-05	0	0	0.000488132
Eubacteriaceae	0.000159604	0.000219136	0.000246271	0.00015933	0.000184937	0.000158549	0.000104545	5.82844e-05
Kofleriaceae	0	0	0	0	0	0	0.000389667	0.000364277
Geobacteraceae	0	0	7.03631e-05	8.38581e-06	1.54114e-05	0	0.000380163	0.000203995
Lentisphaeraceae	0	0	0	0	0	0	0	0
Thermogemmatisporaceae	0	0	3.51815e-05	0	0	0	0	0.000684842
Family_VI	0	0	0	0	0	0	0	7.28555e-06
Helicobacteraceae	0.000212806	0.000128459	0	0.000109016	2.31171e-05	4.52996e-05	2.85122e-05	2.91422e-05
Syntrophaceae	2.66007e-05	6.04513e-05	0	5.87007e-05	0	1.13249e-05	0.000123553	5.09988e-05
Waddliaceae	0	0	0	0	1.54114e-05	0	0.000142561	0.00115112
Syntrophorhabdaceae	0	7.55641e-06	0.000175908	0	0	0	4.75204e-05	7.28555e-06
Coriobacteriaceae	2.66007e-05	0	0.000105545	8.38581e-06	4.62342e-05	0	4.75204e-05	2.18566e-05
Candidatus_Brocadiaceae	0	0	0	0	0	0	0.000123553	0.00086698
Sulfuricellaceae	0	0	3.51815e-05	0	0	0	2.85122e-05	7.28555e-05
Kordiimonadaceae	0	7.55641e-06	7.03631e-05	0	0	1.13249e-05	9.50408e-05	4.37133e-05
Conexibacteraceae	0.000133003	7.55641e-06	0.000386997	8.38581e-06	7.7057e-06	1.13249e-05	0.000133057	3.64277e-05
Phaselicystidaceae	0	0	0	0	0	0	0.000437188	0.000371563
Rubrobacteraceae	0	0	0	1.67716e-05	0	4.52996e-05	3.80163e-05	8.74266e-05
Synergistaceae	0	2.26692e-05	3.51815e-05	8.38581e-06	7.7057e-06	1.13249e-05	0.000190082	0.000101998
Mycoplasmataceae	0	1.51128e-05	0	8.38581e-06	2.31171e-05	1.13249e-05	8.55367e-05	9.47121e-05
Marinilabiliaceae	0	3.02256e-05	0	0.000150945	0	7.92743e-05	5.70245e-05	0.000291422
Acidaminococcaceae	0	1.51128e-05	3.51815e-05	0	7.7057e-06	1.13249e-05	0	1.45711e-05
Gallionellaceae	0	0	0	8.38581e-06	0	1.13249e-05	9.50408e-06	1.45711e-05
Demequinaceae	0	0	0	0	0	0	9.50408e-06	1.45711e-05
Thermoactinomycetaceae_1	2.66007e-05	0	0	1.67716e-05	1.54114e-05	0	0.000266114	0.000597415
Prolixibacteraceae	0	4.53385e-05	0.000105545	0	7.7057e-06	2.26498e-05	0.00020909	0.000109283
Deinococcaceae	0	1.51128e-05	3.51815e-05	0	1.54114e-05	4.52996e-05	2.85122e-05	0.000109283
Intrasporangiaceae	0	6.80077e-05	0	8.38581e-06	8.47627e-05	3.39747e-05	0	2.18566e-05
Fibrobacteraceae	2.66007e-05	0	0	8.38581e-06	2.31171e-05	0	0.000950408	0.000145711
Oligosphaeraceae	0	1.51128e-05	0	0	0	0	4.75204e-05	0.000116569
Hydrogenophilaceae	5.32014e-05	0	0	8.38581e-06	1.54114e-05	0	9.50408e-06	5.09988e-05
Leuconostocaceae	2.66007e-05	1.51128e-05	0.000140726	8.38581e-06	7.7057e-06	3.39747e-05	1.90082e-05	0.000597415
Cystobacteraceae	0	0	0	0	7.7057e-06	0	2.85122e-05	4.37133e-05
Bacillales_Incertae_Sedis_XII	0	7.55641e-06	0	0	0	0	0.000760326	0.00019671
Leptotrichiaceae	5.32014e-05	9.06769e-05	3.51815e-05	0.000134173	6.93513e-05	4.52996e-05	9.50408e-06	2.91422e-05
Chlorobiaceae	0	0.000136015	0.000527723	0	6.16456e-05	0	1.90082e-05	0.000160282
Chthonomonadaceae	0	7.55641e-06	0	0	0	1.13249e-05	3.80163e-05	1.45711e-05
Francisellaceae	0	0	0	0	0	0	9.50408e-06	2.91422e-05
Halothiobacillaceae	0	0	0	0	0	0	0.000171073	0.000116569
Heliobacteriaceae	0	0	0	0	0	0	9.50408e-06	1.45711e-05
Myxococcaceae	0	1.51128e-05	0	0	3.08228e-05	0	2.85122e-05	5.09988e-05
Ktedonobacteraceae	0	0	0	0	0	0	9.50408e-05	0
Colwelliaceae	0	2.26692e-05	0.000105545	8.38581e-06	7.7057e-06	2.26498e-05	4.75204e-05	2.91422e-05
Brevibacteriaceae	0	7.55641e-06	3.51815e-05	0	4.62342e-05	1.13249e-05	2.85122e-05	0
Trueperaceae	0	0	0	0	0	0	1.90082e-05	7.28555e-06
Bifidobacteriaceae	0	7.55641e-06	0.000105545	1.67716e-05	0	2.26498e-05	9.50408e-06	2.18566e-05
Chitinivibrionaceae	0	0	0	0	0	0	8.55367e-05	5.09988e-05
Alicyclobacillaceae	2.66007e-05	0	0	0	7.7057e-06	0	4.75204e-05	0.00013114
Oscillochloridaceae	0	6.04513e-05	0	1.67716e-05	0	1.13249e-05	1.90082e-05	6.55699e-05
Sphaerobacteraceae	0	0	0	0	1.54114e-05	0	0.000361155	0.000138425
Family_VIII	0	0	0	0	0	7.92743e-05	0	5.09988e-05
Peptoniphilaceae	0.000292608	0	0.000633268	4.19291e-05	7.7057e-06	0.000158549	9.50408e-06	1.45711e-05
Bartonellaceae	0	0	0	0	0	1.13249e-05	0	7.28555e-06
Cellulomonadaceae	2.66007e-05	1.51128e-05	0	0	5.39399e-05	1.13249e-05	9.50408e-06	0
Acholeplasmataceae	0	0	0	0	0	0	0.000104545	8.0141e-05
Temperatibacteraceae	0	7.55641e-06	3.51815e-05	0	0	0	9.50408e-06	3.64277e-05
Family_IX	0	0	0	0	0	0	0	0
Clostridiaceae_2	0	7.55641e-06	0	0	2.31171e-05	6.79494e-05	5.70245e-05	8.0141e-05
Thermodesulfobiaceae	0	0	0	0	0	1.13249e-05	1.90082e-05	2.18566e-05
Halanaerobiaceae	0	0	0	0	0	0	0.000152065	7.28555e-06
Pseudoalteromonadaceae	0	1.51128e-05	0	2.51574e-05	0	0	0	5.09988e-05
Paenibacillaceae_2	0	0	0	0	7.7057e-06	6.79494e-05	0	0
Catenulisporaceae	0	1.51128e-05	0	0	3.85285e-05	0	0	0
Ferrovaceae	0	0	0.000386997	8.38581e-06	0	0.000226498	9.50408e-06	1.45711e-05
Vulgatibacteraceae	0	0	0	0	0.000130997	0	4.75204e-05	2.91422e-05
Thermomonosporaceae	0	3.02256e-05	7.03631e-05	0	2.31171e-05	2.26498e-05	4.75204e-05	1.45711e-05
Bacillales_Incertae_Sedis_XI	2.66007e-05	0	0	8.38581e-06	7.7057e-06	0	9.50408e-06	7.28555e-06
Catalimonadaceae	0	0	0	0	0	0	0	0
Desulfomicrobiaceae	0	0	0	0	0	0	0	0
Peptococcaceae_1	2.66007e-05	2.26692e-05	3.51815e-05	0	7.7057e-06	1.13249e-05	2.85122e-05	2.18566e-05
Patulibacteraceae	2.66007e-05	0	0	0	0	0	0.000114049	2.18566e-05
Dermabacteraceae	2.66007e-05	3.02256e-05	0.000175908	0	9.24684e-05	4.52996e-05	9.50408e-06	2.18566e-05
Halobacteroidaceae	0	0	0	0	0	0	3.80163e-05	5.82844e-05
Litoricolaceae	0	0	0	0	0	0	0	0
Elusimicrobiaceae	0	0	0	0	0	1.13249e-05	8.55367e-05	0.000152997
Enterococcaceae	0.000133003	0	0.000316634	0	0	3.39747e-05	0	7.28555e-06
Clostridiaceae_3	0	6.80077e-05	0	1.67716e-05	6.93513e-05	5.66245e-05	0	1.45711e-05
Holophagaceae	2.66007e-05	7.55641e-06	0	0	2.31171e-05	0	9.50408e-06	0
Clostridiales_Incertae_Sedis_XVII	0	0	0	8.38581e-06	0	1.13249e-05	0	2.18566e-05
Syntrophobacteraceae	0	1.51128e-05	0	0	0	0	0.000114049	4.37133e-05
Nautiliaceae	0	0	0	0	0	0	4.75204e-05	7.28555e-06
Haliangiaceae	0	0	0	0	0	0	2.85122e-05	2.91422e-05
Desulfonatronaceae	0	0	0	0	0	0	4.75204e-05	1.45711e-05
Deferribacteraceae	0	7.55641e-06	3.51815e-05	1.67716e-05	2.31171e-05	2.26498e-05	0	2.18566e-05
Euzebyaceae	0	7.55641e-06	0	0	2.31171e-05	0	4.75204e-05	0
Roseiarcaceae	0	0	0	0	0	0	0	0
Spiroplasmataceae	0	0	0	0	0	0	0	2.18566e-05
Thermoactinomycetaceae_2	0	0	0	0	0	3.39747e-05	8.55367e-05	1.45711e-05
Syntrophomonadaceae	0	0	0	0	0	1.13249e-05	7.60326e-05	0
Sporolactobacillaceae	0	7.55641e-06	3.51815e-05	0	7.7057e-06	2.26498e-05	4.75204e-05	2.18566e-05
Saccharospirillaceae	0	6.80077e-05	0	2.51574e-05	7.7057e-06	0	0	0
Geodermatophilaceae	0	2.26692e-05	0	0	0	1.13249e-05	0	0
Listeriaceae	5.32014e-05	1.51128e-05	3.51815e-05	0	0	1.13249e-05	9.50408e-06	2.18566e-05
Thioalkalispiraceae	0	0	0	0	0	0	1.90082e-05	1.45711e-05
Clostridiales_Incertae_Sedis_XII	0	7.55641e-06	0	8.38581e-06	0	0	9.50408e-06	7.28555e-06
Granulosicoccaceae	0	7.55641e-06	0	0	0	0	9.50408e-06	8.74266e-05
Hahellaceae	0	0	0	0	0	0	9.50408e-06	0
Family_X	0	0	0	0	0.000115586	0	0	0
Psychromonadaceae	0	0	0	0	7.7057e-06	0	0	0
Gracilibacteraceae	2.66007e-05	0	0.000105545	0	8.47627e-05	1.13249e-05	0	0
Thermodesulfobacteriaceae	0	0	0	0	0	0	9.50408e-06	0
Clostridiales_Incertae_Sedis_XIII	0	0	3.51815e-05	8.38581e-06	0	1.13249e-05	9.50408e-06	1.45711e-05
Ignavibacteriaceae	2.66007e-05	0	0	0	0	0	9.50408e-06	1.45711e-05
Thermoflexaceae	0	0	0	0	0	0	9.50408e-06	1.45711e-05
Halobacteriaceae	0	0	0	0	0	0	0	0
Dermatophilaceae	2.66007e-05	6.80077e-05	0	0	5.39399e-05	1.13249e-05	0	0
Nocardiopsaceae	0	3.02256e-05	3.51815e-05	8.38581e-06	6.93513e-05	0	9.50408e-06	0
Pseudomonadales_incertae_sedis	0	0	0	0	0	0	0	0
Acidithiobacillaceae	0	0	0	0	0	0	0	4.37133e-05
Schleiferiaceae	0	0	0	0	0	0	2.85122e-05	3.64277e-05
Cryptosporangiaceae	0	0	0	0	7.7057e-06	0	1.90082e-05	2.18566e-05
Cardiobacteriaceae	0	0	0	0	7.7057e-06	0	0	1.45711e-05
Desulfurellaceae	0	0	0	0	0	0	9.50408e-06	7.28555e-06
Desulfurobacteriaceae	0	0	0	0	0	0	0	7.28555e-06
Alteromonadales_incertae_sedis	2.66007e-05	7.55641e-06	0	0	0	0	1.90082e-05	7.28555e-06
Clostridiales_Incertae_Sedis_IV	0	0	0	1.67716e-05	7.7057e-06	0	1.90082e-05	7.28555e-06
Succinivibrionaceae	0	7.55641e-06	0	8.38581e-06	0	0	9.50408e-06	0
Family_III	0	0	0	0	0	0	0	0
Anaeroplasmataceae	0	0	0	0	0	0	0	7.28555e-06
Family_XII	0	0	0	0	0	0	0	0
Petrotogaceae	0	7.55641e-06	0	0	0	1.13249e-05	0	7.28555e-06
Bacillales_incertae_sedis	0	0	0	0	0	0	0	0
Christensenellaceae	0	7.55641e-06	0	0	0	0	0	7.28555e-06
Fervidobacteriaceae	0	0	0	0	7.7057e-06	1.13249e-05	1.90082e-05	2.18566e-05
Hydrogenothermaceae	0	0	3.51815e-05	8.38581e-06	7.7057e-06	0	9.50408e-06	7.28555e-06
Segniliparaceae	2.66007e-05	7.55641e-06	0	0	3.85285e-05	0	0	0
Beutenbergiaceae	0	7.55641e-06	0	0	5.39399e-05	1.13249e-05	0	0
Victivallaceae	0	0	0	0	0	0	0	7.28555e-06
Aquificaceae	0	0	0	0	0	0	9.50408e-06	7.28555e-06
Clostridiaceae_4	0	0	0	0	0	4.52996e-05	0	0
Jiangellaceae	0	7.55641e-06	0	0	0	0	0	0
Chloroflexaceae	0	1.51128e-05	0	0	0	0	0	7.28555e-06
Clostridiales_Incertae_Sedis_XIV	0	0	0	0	0	0	1.90082e-05	0
Caldisericaceae	0	0	0	0	0	0	9.50408e-06	1.45711e-05
Natranaerobiaceae	0	7.55641e-06	0	0	0	1.13249e-05	0	7.28555e-06
Kosmotogaceae	0	0	0	0	0	0	0	1.45711e-05
Clostridiales_Incertae_Sedis_XVIII	0	0	0	0	0	0	0	0
Dictyoglomaceae	0	0	0	0	0	0	0	3.64277e-05
Promicromonosporaceae	0	7.55641e-06	0	0	7.7057e-06	0	0	0
Magnetococcaceae	0	0	0	0	7.7057e-06	0	9.50408e-06	0
Thermomicrobiaceae	0	0	0	0	7.7057e-06	0	9.50408e-06	7.28555e-06
Pseudobacteriovoracaceae	0	0	3.51815e-05	0	0	0	9.50408e-06	0
Spirillaceae	0	0	0	0	0	0	0	0
Corynebacterineae_incertae_sedis	0	0	7.03631e-05	0	1.54114e-05	0	0	0
Ferrimonadaceae	0	0	0	0	0	0	1.90082e-05	0
Clostridiales_Incertae_Sedis_XVI	0	0	0	0	0	0	1.90082e-05	0
Nitriliruptoraceae	0	0	3.51815e-05	0	7.7057e-06	0	0	7.28555e-06
Bacillales_Incertae_Sedis_X	0	7.55641e-06	0	0	0	0	0	7.28555e-06
Nitrospinaceae	0	0	0	8.38581e-06	0	1.13249e-05	0	0
Ardenticatenaceae	0	0	0	0	0	0	0	7.28555e-06
Thermotogaceae	0	0	0	0	0	0	9.50408e-06	0
Catabacteriaceae	0	0	0	0	0	0	0	0
Bacteroidales_incertae_sedis	0	0	0	0	0	0	0	0
Orbaceae	0	0	0	0	0	0	9.50408e-06	0
Dermacoccaceae	0	7.55641e-06	0	0	0	2.26498e-05	0	0
Thiotrichales_incertae_sedis	0	0	0	0	0	0	0	0
Thermolithobacteraceae	0	0	0	0	0	0	0	0
Chrysiogenaceae	0	7.55641e-06	0	0	0	0	0	7.28555e-06
Sulfolobaceae	0	0	0	0	0	0	0	3.64277e-05
Family_XI	0	0	0	0	0	0	0	0
Arenicellaceae	0	0	0	0	0	0	0	0
Mariprofundaceae	0	0	0	0	0	0	0	0
Desulfarculaceae	0	0	0	8.38581e-06	0	0	0	0
Clostridiales_incertae_sedis	0	0	0	0	0	1.13249e-05	9.50408e-06	0
Acanthopleuribacteraceae	0	0	0	0	0	0	0	7.28555e-06
Actinopolysporaceae	0	0	0	0	0	0	0	0
Defluviitaleaceae	0	0	0	0	0	0	0	0
Dehalococcoidaceae	0	0	0	0	0	0	0	0
Haloplasmataceae	0	0	0	0	0	0	0	0
Deferribacterales_incertae_sedis	0	7.55641e-06	0	0	0	0	0	0
Thermosporotrichaceae	0	0	0	0	0	0	0	7.28555e-06
Algiphilaceae	0	0	0	0	0	0	0	0
Brevinemataceae	0	0	0	0	0	0	0	1.45711e-05
Moritellaceae	0	0	0	0	0	0	0	7.28555e-06
Family_VII	0	0	0	0	0	0	0	0
Rarobacteraceae	0	0	0	0	0	0	0	0
Ferritrophicaceae	0	0	0	0	0	0	0	0
Mooreiaceae	0	0	0	0	0	0	0	0
Aquificales_incertae_sedis	0	0	0	0	0	0	0	7.28555e-06
Fimbriimonadaceae	0	0	0	0	0	0	0	0
Brachyspiraceae	0	0	0	0	0	0	0	0
Thermococcaceae	0	0	0	0	0	0	0	0
Methanobacteriaceae	0	0	0	0	0	0	0	0
Hydrogenimonaceae	0	0	0	0	0	0	0	0
Ruaniaceae	0	0	0	0	0	0	0	0
Sporichthyaceae	0	0	0	0	0	0	0	0
Sanguibacteraceae	0	0	0	0	7.7057e-06	0	0	0
	1

## Sheet: Genus
Genus	CTL-T1	CTL-T2	CTL-T3	BV MT9-T1	BV MT9-T2	BV MT9-T3	Water CTL	Water BV MT9
Cetobacterium	0.718477	0.603609	0.222161	0.838161	0.468062	0.326674	0.000468797	0.00016793
Bacillus	0.00102382	0.000617218	0.001358	6.7761e-05	0.00309873	0.000264532	0.000799713	0.000587757
Nocardia	0.0152764	0.175412	0.0226455	0.00712338	0.30903	0.0227613	0.0013972	0.000833193
Methylophilus	0	0	0.000146811	0	7.7275e-06	0	0.00185681	0.000161472
GpI	0	2.28599e-05	7.34053e-05	8.47013e-06	4.6365e-05	4.60056e-05	2.75763e-05	1.29177e-05
Simkania	0	0.00010668	0.000183513	8.47013e-06	0.000208642	0.000552067	0.00729853	0.0160761
Rubinisphaera	0.000565794	0.000228599	0.00873523	0	4.6365e-05	0.000149518	0.173547	0.0921357
Parachlamydia	0.000996875	0.00224027	0.00866182	0.000237164	0.00431967	0.18316	0.0827933	0.0113353
Rhodopirellula	0.00185904	0.000761998	0.0410335	0.000372686	0.000115912	0.000126515	0.00554284	0.00398512
Romboutsia	0.0182401	0.0200558	0.0720106	0.0115871	0.013925	0.256332	0.00309774	0.00111092
Erythrobacter	0	0	0	0	1.5455e-05	1.15014e-05	0.000422837	0.000742769
Legionella	0.000996875	0.00310133	0.0056155	0.000110112	0.00245734	0.000759092	0.00305178	0.0191828
Paenisporosarcina	5.38851e-05	5.33398e-05	7.34053e-05	4.23506e-05	0	0.000115014	3.67684e-05	0
Rhizobacter	2.69426e-05	0	0.000367026	7.62311e-05	0	0.000448554	0.00065264	0.000393991
Thermus	0.00010777	6.09598e-05	0.00069735	5.92909e-05	3.091e-05	0.000138017	9.19211e-06	0
Flavobacterium	5.38851e-05	2.28599e-05	0.000183513	8.47013e-06	7.7275e-06	4.60056e-05	0.034976	0.0883185
Pseudolabrys	0	1.524e-05	0.000110108	0	0	1.15014e-05	0.00114901	0.000529627
Alcanivorax	0	0	3.67026e-05	0	0	1.15014e-05	0	3.87532e-05
Akkermansia	0.0202608	0.0455598	0.073442	0.0022107	0.047895	0.0585766	2.75763e-05	3.22943e-05
Plesiomonas	0.0571721	0.0513586	0.00216546	0.0799749	0.00015455	0.0008281	3.67684e-05	0
Sphingomonas	5.38851e-05	1.524e-05	0.000220216	2.54104e-05	2.31825e-05	5.7507e-05	0.00408129	0.00118843
Planctopirus	0.000323311	6.09598e-05	0.00179843	2.54104e-05	0	1.15014e-05	0.0043111	0.0822536
Mycobacterium	0.0163002	0.0108432	0.0186816	0.00201589	0.0646482	0.00432452	0.0019763	0.00155659
Methylibium	0	0	7.34053e-05	0	7.7275e-06	0	0.000137882	6.45886e-05
Gemmata	0.000323311	9.90597e-05	0.00590912	0.000152462	0.000579562	0.000115014	0.00266571	0.00673659
Schlesneria	0.000969932	0.00118872	0.0219482	0.000338805	0.000200915	0.000126515	0.0405464	0.00263522
Blastopirellula	0.00533463	0.00198119	0.0746165	0.000448917	0.0012364	0.000540565	0.0168859	0.0071435
Hyphomicrobium	0.000188598	0.0012573	0.00462453	3.38805e-05	0.0003091	0.00156419	0.0052395	0.00367509
Novosphingobium	5.38851e-05	7.61998e-06	3.67026e-05	1.69403e-05	0	3.45042e-05	0.00546011	0.0360921
Rhizobium	8.08277e-05	6.09598e-05	0	4.23506e-05	5.40925e-05	0.000138017	0.00282198	0.00151137
Bradyrhizobium	0.000700507	0.0001143	0.000880863	5.92909e-05	9.273e-05	0.000207025	0.000376876	0.000458579
Thalassospira	0	7.61998e-06	0	5.08208e-05	0	0	0	3.87532e-05
Mesorhizobium	2.69426e-05	0.000769618	0.00253248	0.000152462	0.00102776	0.00175971	0.00102032	0.00162117
Alteromonas	0	0	0	0	0	1.15014e-05	0	0
Gimesia	0.000161655	0.000312419	0.00396388	2.54104e-05	7.7275e-06	3.45042e-05	0.0103779	0.00352654
Labrenzia	0	0	0	0	0	2.30028e-05	1.83842e-05	0
Rhodobacter	0.042677	0.0130149	0.0402628	0.00185496	0.00241098	0.00313988	0.000900826	0.000820276
Staphylococcus	0.00293674	0.00127254	0.00770755	0.000542088	0.000394102	0.00179422	2.75763e-05	1.29177e-05
Spirochaeta	0	7.61998e-06	0	8.47013e-06	0	1.15014e-05	1.83842e-05	0.000949453
Methylophaga	0	7.61998e-06	0	8.47013e-06	0	0	0	6.45886e-06
Neochlamydia	0.00369113	0.00707134	0.00183513	0.0026088	0.00353147	0.00202424	0.00106628	0.0630385
Reyranella	0.00094299	0.00193547	0.000880863	0.000127052	0.000131367	1.15014e-05	0.0174926	0.013105
Luteolibacter	0.0025326	0.000830577	0.0354547	0.000364215	8.50025e-05	1.15014e-05	0.00699519	0.00432744
Gemmobacter	0.0138754	0.00723898	0.022462	0.000465857	0.000200915	0.000471557	0.000781329	0.00096883
Owenweeksia	0	0	0	0	0	0	0.000358492	1.29177e-05
Planctomicrobium	8.08277e-05	7.61998e-05	0.000734053	8.47013e-06	0.000270462	0	0.0520365	0.0283221
Marinicauda	0	0	0	2.54104e-05	7.7275e-06	0	0	6.45886e-06
Piscinibacter	0	0	0	0	0	0	0.000514758	0.000200225
Sphingobium	0	1.524e-05	0.000183513	8.47013e-06	7.7275e-06	2.30028e-05	0.000211418	1.93766e-05
Terrimicrobium	0	7.61998e-06	0.00132129	0	5.40925e-05	0.000310538	0.0228332	0.0203002
Rhodopseudomonas	0	2.28599e-05	0	1.69403e-05	1.5455e-05	1.15014e-05	9.19211e-06	3.22943e-05
Magnetovibrio	0	7.61998e-06	3.67026e-05	0	7.7275e-06	2.30028e-05	0.0343325	0.0290326
Isosphaera	0.000134713	0.000228599	0.0240402	3.38805e-05	0.000100457	8.05097e-05	0.00293228	0.00277731
Litorilinea	0	3.80999e-05	3.67026e-05	0	0	1.15014e-05	0.023973	0.01813
Haliscomenobacter	0	0	0	0	0	0	0.000128689	0.000109801
Hyphomonas	2.69426e-05	0	0	0	0	0	8.2729e-05	1.29177e-05
Methyloceanibacter	0	0	0	8.47013e-06	0	0	0	0
Sphingopyxis	0	0	0	0	0	0	0.00204065	0.000768605
Frigoribacterium	0.00148184	0.00938019	0.0190854	0.002126	0.00404921	0.00150668	0.00580941	0.0203519
Rhodoligotrophos	0	0.00187451	0.0274536	8.47013e-06	0.00046365	3.45042e-05	0.00819017	0.0223541
Rivibacter	2.69426e-05	7.61998e-06	0	0	0	1.15014e-05	4.59605e-05	0
Vasilyevaea	0	2.28599e-05	0.000146811	0	0	4.60056e-05	0.000220611	0.000122718
Spartobacteria_genera_incertae_sedis	0	6.85798e-05	0.000917566	2.54104e-05	0.000108185	0.000276033	0.0146982	0.0225285
Opitutus	0	0	0	6.7761e-05	0	0	0.0184945	0.0183238
Sphingorhabdus	2.69426e-05	7.61998e-06	0	8.47013e-06	7.7275e-06	1.15014e-05	0.000257379	8.39652e-05
Sutterella	0.00237095	8.38197e-05	0.0543566	0.00227846	7.7275e-06	0.0563683	0.000312532	0.000193766
Ferruginibacter	0	7.61998e-06	0	0	0	0	1.83842e-05	0.000109801
Saccharibacteria_genera_incertae_sedis	0	9.14397e-05	0.000330324	5.92909e-05	0.00080366	6.90084e-05	0.000919211	0.0117939
Gp6	0	7.61998e-06	3.67026e-05	8.47013e-06	0	0	0.00849351	0.00299045
Subdivision3_genera_incertae_sedis	0	7.61998e-06	7.34053e-05	2.54104e-05	1.5455e-05	1.15014e-05	0.00743641	0.00826735
Clostridium_XI	0.000673564	0.00144018	0.00491815	0.0162203	0.00133686	0.0162285	1.83842e-05	5.16709e-05
Povalibacter	0	4.57199e-05	0.000477134	0	2.31825e-05	9.20111e-05	0.00311612	0.00357821
Parvularcula	0	0	0	0	0	0	9.19211e-06	3.87532e-05
Phycisphaera	0	0	0	0	0	0	0.000202226	0.00578068
WPSUnclassified1_genera_incertae_sedis	0	0	0	0	2.31825e-05	0	0.000238995	0.0389599
Prosthecobacter	0	0	0	0	7.7275e-06	1.15014e-05	0.019763	0.00902949
Microbacterium	0.00261343	0.00172211	0.00506496	0.000143992	0.000695475	0.00293285	0.00327239	0.000981747
Tabrizicola	0.00312534	0.000960117	0.00190854	9.31714e-05	0.00021637	0.000368045	0.000312532	0.000897782
Streptomyces	0.00463412	0.000259079	0.00289951	0.00292219	0.00254235	0.00134566	7.35368e-05	5.16709e-05
GpIIa	0	0	3.67026e-05	0	0	1.15014e-05	0	6.45886e-06
Methyloversatilis	0	0	0.000183513	0	4.6365e-05	0	0.000128689	5.16709e-05
Pirellula	0.000242483	0.000624838	0.00917566	0.000110112	0.000394102	0.000103513	0.00948625	0.00878405
Sulfitobacter	0	0	0	0	0	0	0	6.45886e-06
Salinibacterium	2.69426e-05	0.00010668	0.000367026	4.23506e-05	3.86375e-05	3.45042e-05	0.000634255	0.00246729
Polynucleobacter	0	0	0	0	0	2.30028e-05	0.00137882	0.0089972
Gemmatimonas	2.69426e-05	1.524e-05	0	1.69403e-05	2.31825e-05	0	0.00295067	0.00265459
Gp3	2.69426e-05	7.61998e-06	0.000183513	8.47013e-06	0	0	0.00964252	0.00694328
Zavarzinella	0.000134713	6.85798e-05	0.0115246	2.54104e-05	4.6365e-05	0.000540565	0.000156266	0.000148554
Aeromonas	0.0282627	6.09598e-05	0.000183513	0.00415036	1.5455e-05	0	4.59605e-05	1.29177e-05
Pedomicrobium	0.000188598	0.00016002	0.00117448	4.23506e-05	5.40925e-05	0.00098912	0.000854866	0.00429514
Devosia	2.69426e-05	0.00216407	0.000256918	1.69403e-05	0.000208642	0.000207025	0.00126851	0.00301629
Rhizomicrobium	5.38851e-05	0	0.000146811	0	0	0	0.00376876	0.0147973
Ohtaekwangia	2.69426e-05	0	0	0	0	2.30028e-05	0.00166377	0.00147262
Idiomarina	0	0	0	8.47013e-06	0	0	0	6.45886e-06
Tepidisphaera	0	0	3.67026e-05	2.54104e-05	0	0	0.0103227	0.00068464
Nitrosospira	2.69426e-05	0	7.34053e-05	8.47013e-06	0	2.30028e-05	0.00571749	0.00437911
Paracoccus	8.08277e-05	3.80999e-05	0.00106438	8.47013e-06	5.40925e-05	0.000161019	0.000193034	0.000600674
Algoriphagus	0	0	0	0	0	0	1.83842e-05	2.58355e-05
Halomonas	0	3.04799e-05	0.000110108	4.23506e-05	0	1.15014e-05	3.67684e-05	1.29177e-05
Paenibacillus	5.38851e-05	0.000320039	0.00363356	4.23506e-05	0.0224638	0.00506061	0.00107548	0.000419826
Muricauda	0	0	0	8.47013e-06	0	0	0	0
Bosea	0.00242483	0.00261365	0.00921236	0.000542088	0.000324555	0.000184022	0.000542334	0.000109801
Lewinella	0	0	0	0	0	0	0.000808905	0.000200225
Aquisphaera	0.000188598	0.00396239	0.0235998	5.08208e-05	0.00046365	0.000241529	0.000689408	0.000142095
Rickettsia	0	2.28599e-05	0.000146811	1.69403e-05	1.5455e-05	3.45042e-05	0.000395261	0.00016793
Tsukamurella	0	7.61998e-06	7.34053e-05	2.54104e-05	0.0119544	0	0	6.45886e-06
Parvibaculum	2.69426e-05	0	0.000110108	8.47013e-06	0	1.15014e-05	9.19211e-05	9.6883e-05
Pseudorhodobacter	0.000350253	0.000266699	3.67026e-05	2.54104e-05	1.5455e-05	0	5.51526e-05	6.45886e-05
Thermogutta	0.00010777	0.0001524	0.00172502	8.47013e-06	6.95475e-05	9.20111e-05	0.00537738	0.00204746
Parcubacteria_genera_incertae_sedis	0.000161655	7.61998e-06	0	8.47013e-06	7.7275e-06	1.15014e-05	0.00295986	0.0104052
Candidatus_Pelagibacter	0	0	0	0	0	0	9.19211e-06	0
Taibaiella	2.69426e-05	0	0	0	0	0	0	0.013034
Roseibacillus	0	1.524e-05	0	0	0	0	0	0
Hydrogenophaga	2.69426e-05	0	0	0	0	0	0.00129609	0.000620051
Escherichia/Shigella	0.000592736	0.000464819	0.00447772	0.000160932	0.000564107	0.00041405	0	1.29177e-05
Amnibacterium	0	1.524e-05	0	0	0	0	0	0
Stella	0	1.524e-05	0	0	0	0	0.0079144	0.0113288
Rheinheimera	0	3.04799e-05	0	0	7.7275e-06	8.05097e-05	0.00624144	0.000645886
Sediminibacterium	0	0	0	0	0	0	0.000358492	0.000322943
Donghicola	0	0	0	0	0	0	0	0
Deferrisoma	0	0	0	0	0	0	0.0212797	0.00379781
Pseudomonas	0.000565794	3.80999e-05	0.000770755	3.38805e-05	6.95475e-05	0.00111563	0.00215095	0.00256417
Acidovorax	0	7.61998e-06	0.000110108	0	7.7275e-06	0.000103513	0.000615871	0.000555462
Hoeflea	0	0	0	0	0	0	0	6.45886e-06
Aminobacter	2.69426e-05	0.00012192	0.000146811	8.47013e-06	1.5455e-05	4.60056e-05	0.0006986	0.000445662
Roseomonas	0.000754392	0.000266699	0.00517507	5.92909e-05	6.95475e-05	3.45042e-05	0.00489939	0.00220247
Streptophyta	5.38851e-05	0.000259079	0.00433091	8.47013e-06	0.000479105	0.00103513	0	9.6883e-05
Runella	0	0	0	0	0	0	0.00047799	0.00022606
Telmatocola	0.000188598	0.000304799	0.00796447	4.23506e-05	7.7275e-06	0	0.0178327	0.000316484
Microcella	0	1.524e-05	0	0	0	0	9.19211e-06	0
Maricaulis	0	2.28599e-05	0	0	1.5455e-05	2.30028e-05	3.67684e-05	2.58355e-05
Nautella	0	0	0	0	0	0	0	0
Pedobacter	0	0	0	0	0	0	0.00227964	0.0134021
Ilumatobacter	5.38851e-05	0	7.34053e-05	1.69403e-05	4.6365e-05	1.15014e-05	0.00119497	0.000432744
Gp16	5.38851e-05	6.09598e-05	0.000990971	0	0.00440467	0.000138017	0.00356654	0.00101404
Aureicoccus	0	0	0	0	0	0	0	0
Aciditerrimonas	0	0	0	0	3.86375e-05	0	0.000781329	0.000322943
GpV	0	7.61998e-06	0	0	7.7275e-06	1.15014e-05	0	6.45886e-06
Propionibacterium	0.00183209	0.00012954	0.0041107	0.000584439	0.000316827	0.00149518	3.67684e-05	6.45886e-06
Bacteroides	0.000592736	0.000777238	0.000293621	0.00352357	0.000170005	0.00104663	0.000165458	0.000187307
Nitratireductor	0	5.33398e-05	0	0	0	0	0.000110305	2.58355e-05
Rubrivivax	0	7.61998e-06	0.00055054	5.08208e-05	7.7275e-06	0.00074759	0.000533142	0.000542545
Oceanibacterium	0.00021554	0.00103632	0.000293621	0.000143992	7.7275e-05	0.000230028	0.000266571	0.00011626
Gp17	0	1.524e-05	0	8.47013e-06	7.7275e-06	0	2.75763e-05	0.013738
GpIV	0	0	0	0	7.7275e-06	0	2.75763e-05	1.93766e-05
Chryseolinea	0	0	0	0	0	6.90084e-05	0.0104882	0.000813817
Desulfovibrio	0.00010777	6.85798e-05	0.000146811	0.000110112	3.86375e-05	0.00111563	0.000330916	0.000348779
Alsobacter	0	0.0001524	0.00209205	0	1.5455e-05	0	0.000983555	0.000335861
Orientia	0.000377196	0.000335279	0.000220216	0.0006522	0.0003091	0.000230028	0.00253702	0.00034232
Crocinitomix	0	0	0	0	0	1.15014e-05	0.0125013	0.00141449
Pseudochrobactrum	0	0	0	0	0	0	0.00313451	0.000387532
Armatimonas/Armatimonadetes_gp1	0	4.57199e-05	0	0	1.5455e-05	2.30028e-05	1.83842e-05	5.81298e-05
Cytophaga	0	0	0	0	0	0	5.51526e-05	3.22943e-05
Cellvibrio	0	0	3.67026e-05	0	0	4.60056e-05	0.000238995	0.00114322
Oligoflexus	0	0	0	0	0	0	0	0
Aquicella	0.000484966	0.000198119	0.000917566	0	6.182e-05	0	0.00204984	0.00371385
Bacillariophyta	0	0	0	0	0	1.15014e-05	0.000689408	0.000258355
Arcicella	0	0	0	0	0	0	0.000248187	0.00329402
Terrimonas	0	0	0	0	7.7275e-06	0	0.00310693	0.0030615
Rhodoplanes	0.000889104	0.00189737	0.00209205	0.000110112	0.00168459	0.00128816	0.0012777	0.00108509
Nitrospira	0	3.80999e-05	0	8.47013e-06	7.7275e-06	1.15014e-05	0.00782248	0.00341674
Roseivirga	0	0	0	0	0	0	0.00482586	0.00391407
Singulisphaera	0	0	0.000293621	0	0.000193187	0.000207025	0.00394341	0.00154367
Marinobacter	0	0	0	0	7.7275e-06	0	0	6.45886e-06
Armatimonadetes_gp2	2.69426e-05	0	0	8.47013e-06	7.7275e-06	0	0.00082729	0.000387532
Mucilaginibacter	0	0	0	8.47013e-06	0	0	0.0110857	0.00208621
Labrys	0	0	3.67026e-05	0	0	9.20111e-05	9.19211e-05	1.93766e-05
Roseibium	0	0	0	0	0	0	0	0
Verrucomicrobium	5.38851e-05	9.14397e-05	0.000110108	8.47013e-06	7.7275e-05	8.05097e-05	3.67684e-05	0
Advenella	0	0	0	0	0	0	0	7.10475e-05
Prevotella	0.000350253	8.38197e-05	0.000220216	0.000177873	9.273e-05	0.000310538	7.35368e-05	0.000148554
Meiothermus	0.000134713	2.28599e-05	0.000220216	0	0	1.15014e-05	0.000110305	1.29177e-05
Gracilimonas	0	0	0	0	0	0	9.19211e-06	6.45886e-06
Roseateles	0	2.28599e-05	0.000220216	3.38805e-05	1.5455e-05	0.000138017	0.000119497	9.6883e-05
Geminicoccus	0	0	0	0	0	0	0.00150751	0.000161472
Porphyrobacter	0	0	0	0	0	1.15014e-05	0.000183842	0.000155013
Methylotenera	0	0	0	0	0	0	0	0
Aquihabitans	0.000134713	0.0001524	0.000183513	0	0.000455922	0.000218526	0.00292309	0.000193766
Rhodococcus	0.000269426	0.000525778	0.000954269	0.000186343	0.00360101	0.000885607	0.000266571	7.10475e-05
Haliea	0	0	0.000256918	0	0	0	0.00460525	0.000361696
Caulobacter	2.69426e-05	0	0	3.38805e-05	0	1.15014e-05	0.000891634	0.000238978
Coraliomargarita	0	2.28599e-05	0	0	0	1.15014e-05	0	0
Mesoplasma	0	0	0	0	0	0	0	6.45886e-06
Dokdonella	2.69426e-05	0	7.34053e-05	0	0	0	9.19211e-06	0
Solimonas	0	0	0.000293621	0	0	2.30028e-05	0.00321724	0.000781522
Phreatobacter	5.38851e-05	0.00259079	0.00899215	8.47013e-06	3.86375e-05	0.0082695	9.19211e-06	6.45886e-05
Gaetbulibacter	0	0	0	0	0	0	0	0
Coxiella	0	0.00016002	0.00124789	0	0	0.000402549	0.00356654	0.00292587
Arenimonas	0	0	0	0	0	0	1.83842e-05	2.58355e-05
Labilithrix	0	9.90597e-05	0	3.38805e-05	3.86375e-05	0.000184022	0.0037228	0.000497332
Acinetobacter	0.000134713	0	0.000110108	8.47013e-06	2.31825e-05	3.45042e-05	0.001866	0.000355237
Algibacter	0	0	0	0	0	0	0	0
Variovorax	0	0	3.67026e-05	0	0	1.15014e-05	2.75763e-05	3.22943e-05
Azoarcus	8.08277e-05	0	0.000146811	2.54104e-05	0	0	0.00193034	0.00141449
Clostridium_sensu_stricto	0.000592736	0.000220979	0.00117448	0.000127052	0.00129049	4.60056e-05	0.000386068	0.000264813
Polaromonas	0	0	0	0	0	0	2.75763e-05	0.00235103
Paucibacter	0	0	0	0	0	2.30028e-05	0.00141558	0.00237686
Pelagibacterium	0	0	0	0	0	0	0	0
Bdellovibrio	0	7.61998e-06	0.000183513	8.47013e-06	0	0	0.00250944	0.00122718
Jannaschia	2.69426e-05	0	0	0	0	0	0	0
Parasegetibacter	0	0	0	0	0	0	8.2729e-05	6.45886e-06
Vibrio	0.000700507	6.09598e-05	0.000330324	3.38805e-05	7.7275e-06	8.05097e-05	9.19211e-06	0
Brevundimonas	0	0	7.34053e-05	0	0	0	0.000137882	0.000200225
Cryobacterium	0	0	0	8.47013e-06	0	2.30028e-05	6.43447e-05	0.000148554
Anaplasma	0	0	0	0	0	1.15014e-05	0.00113063	0.000787981
Aridibacter	0	2.28599e-05	0.000587242	3.38805e-05	7.7275e-06	0	0.000606679	0.0026223
Micromonospora	0	7.61998e-05	0.000183513	5.08208e-05	0.00012364	5.7507e-05	2.75763e-05	3.22943e-05
Deefgea	0.0021554	0	0.000880863	0.00291372	0	1.15014e-05	0	6.45886e-06
Aquimarina	0	0	0	0	0	0	9.19211e-06	6.45886e-06
Ancylobacter	0	0	0	0	0	0	0.000937595	0.00022606
Henriciella	2.69426e-05	3.04799e-05	3.67026e-05	5.08208e-05	3.091e-05	1.15014e-05	2.75763e-05	3.87532e-05
Chitinophaga	0	0	0	8.47013e-06	0	1.15014e-05	5.51526e-05	0.00302275
Gp22	0.000269426	0.000243839	0.000477134	4.23506e-05	9.273e-05	0.000184022	7.35368e-05	7.75064e-05
Pseudohongiella	0	7.61998e-06	0	0	0	0	0.000772137	0.000516709
Inquilinus	0	0	0	0	0	0	0.00100194	0.00022606
Chryseobacterium	0	0	0.000110108	8.47013e-06	0	0	0.000266571	6.45886e-05
Defluviimonas	2.69426e-05	1.524e-05	0	0	0	0	9.19211e-06	3.87532e-05
Azospirillum	0	1.524e-05	3.67026e-05	8.47013e-06	7.7275e-06	3.45042e-05	0.000275763	0.000471497
Joostella	0	0	0	0	0	0	0.00537738	0.001492
Porphyromonas	0.000565794	0	7.34053e-05	0.00290525	7.7275e-06	0.0033239	0	0
Phaeodactylibacter	0	0	0	0	0	0	1.83842e-05	0
Rothia	0	1.524e-05	0.000183513	1.69403e-05	4.6365e-05	0.000172521	0	0
Arenibacter	0	0	0	0	0	0	0	0
Campylobacter	0.00010777	0.00016002	3.67026e-05	8.47013e-05	0.000115912	5.7507e-05	0.00345623	0.000768605
Methylobacterium	0.000916047	0.00014478	0.00201864	1.69403e-05	0.000200915	0.000126515	5.51526e-05	2.58355e-05
Heliimonas	0	0	0	0	0	0	0	0
Steroidobacter	0	0	0	0	0	0	0.000762945	0.000329402
Methylopila	0	3.04799e-05	7.34053e-05	0	7.7275e-06	2.30028e-05	3.67684e-05	1.93766e-05
Rubritalea	0	0	0	0	7.7275e-06	0	5.51526e-05	0
Sphingosinicella	0	0	0	0	0	0	0.000330916	0.000361696
Reinekea	0	0	0	0	0	0	0	6.45886e-06
Craurococcus	0	0	0.000293621	0	0	0	9.19211e-06	0
Pelomonas	0	0	0	0	0	1.15014e-05	4.59605e-05	0.000103342
Hirschia	0	0	7.34053e-05	0	0	0	0.00237156	0.000942994
Robiginitalea	0	0	0	0	0	0	0	0
Phenylobacterium	0	7.61998e-06	7.34053e-05	1.69403e-05	2.31825e-05	1.15014e-05	0.000772137	0.00133053
Portibacter	0	0	3.67026e-05	0	0	0	3.67684e-05	6.45886e-06
Vitellibacter	0	0	0	0	0	0	0	6.45886e-06
Balneola	0	0	0	0	0	0	0	0
Ensifer	0	7.61998e-06	0	0	7.7275e-05	0	5.51526e-05	0
Streptococcus	2.69426e-05	5.33398e-05	0.000954269	7.62311e-05	6.95475e-05	0.000115014	1.83842e-05	0.000103342
Siphonobacter	0	0	0	0	0	0	0.0010479	0.000981747
Lishizhenia	0	0	0	0	0	0	0.00017465	3.87532e-05
Hydrocarboniphaga	0	0	0	0	0	0	0.000432029	1.93766e-05
Beggiatoa	2.69426e-05	9.90597e-05	0.00289951	3.38805e-05	7.7275e-06	0	0.00047799	0.000322943
Winogradskyella	0	0	0	0	0	0	1.83842e-05	1.29177e-05
Meganema	0	0	0	0	0	0	2.75763e-05	1.93766e-05
Pseudovibrio	0	0	0.000183513	5.08208e-05	7.7275e-06	8.05097e-05	0	0
Methylovirgula	0	7.61998e-06	3.67026e-05	0	0.000239552	0.00665931	9.19211e-06	1.93766e-05
Fusobacterium	0.000996875	0.000838197	0.000660647	0.000626789	0.000363192	0.00119614	0.00163619	6.45886e-06
Nakamurella	0	0	0	0	0.00147595	0	0	0
Loktanella	2.69426e-05	6.09598e-05	0.000183513	8.47013e-05	0	0	9.19211e-06	2.58355e-05
Fontimonas	0	0	0	0	7.7275e-06	0	0.00289551	0.00187953
Blastomonas	0	0	0	0	7.7275e-06	0	0	1.93766e-05
Caldilinea	2.69426e-05	0	0	8.47013e-06	0	1.15014e-05	0.00596568	0.000574839
Lactobacillus	5.38851e-05	0	3.67026e-05	8.47013e-05	4.6365e-05	1.15014e-05	5.51526e-05	0.00363634
Thermomonas	0	0	0	0	0	0	4.59605e-05	5.81298e-05
Nocardioides	8.08277e-05	2.28599e-05	0.000146811	8.47013e-06	8.50025e-05	2.30028e-05	7.35368e-05	8.39652e-05
Emticicia	0	0	0	0	0	0	5.51526e-05	6.45886e-06
Gp4	2.69426e-05	0	0.000146811	0	0	0	0.00167296	0.00103988
Haemophilus	0	0	0	0	2.31825e-05	0.000207025	0	0
Kiloniella	0	0	0	0	7.7275e-06	0	7.35368e-05	0.000155013
Desertibacter	0	0	0	0	0	0	6.43447e-05	0.000310025
Tahibacter	0	0	0	0	0	0	9.19211e-05	2.58355e-05
Solirubrobacter	0.000134713	7.61998e-05	0.000477134	1.69403e-05	4.6365e-05	8.05097e-05	0.000689408	0.000129177
Nitrosomonas	0	7.61998e-06	7.34053e-05	3.38805e-05	7.7275e-06	1.15014e-05	0.00318966	0.00149846
Latescibacteria_genera_incertae_sedis	0.000134713	9.90597e-05	7.34053e-05	3.38805e-05	8.50025e-05	3.45042e-05	0.000321724	0.00103342
Brevifollis	0	0	0	0	0	1.15014e-05	0	0.000258355
Leptothrix	0	0	0.000110108	8.47013e-06	0	8.05097e-05	1.83842e-05	1.93766e-05
Sphaerotilus	0	0	0	0	0	0	0	0.000465038
Amorphus	0	0	0	0	0	0	1.83842e-05	6.45886e-05
Albimonas	0	0	0	0	0	0	9.19211e-06	0
Georgfuchsia	0	0	0	0	0	0	0	1.29177e-05
Chlorophyta	0	0	0	8.47013e-06	0.000695475	0	5.51526e-05	2.58355e-05
Pelagibius	0	0	0	0	0	3.45042e-05	0.000854866	0.000871947
Desulfonatronospira	0	0	0	0	0	0	0.00159023	0.000639427
Kinneretia	0	0	0	0	0	0	0.00065264	0.00173743
Plasticicumulans	0	7.61998e-06	0	0	0	1.15014e-05	0.000836482	0.0020733
Peredibacter	0	0	0	0	0	0	0.000101113	1.93766e-05
Thiohalomonas	0	0	0	0	0	0	4.59605e-05	6.45886e-06
Pseudonocardia	0	0.000441959	0.000220216	8.47013e-06	0.000595017	6.90084e-05	0.000110305	1.93766e-05
Sandaracinobacter	0	0	0	0	0	0	9.19211e-06	0
BRC1_genera_incertae_sedis	0	2.28599e-05	0.000183513	0	7.7275e-06	0	0.000284955	0.000290649
Congregibacter	0	0	3.67026e-05	0	0	0	0.000156266	6.45886e-06
Nisaea	0	0	0	0	0	0	0	1.29177e-05
Roseovarius	0	0	0	0	0	0	0	6.45886e-06
Albidovulum	0	0	0	0	0	1.15014e-05	0.000128689	3.87532e-05
Ferrovibrio	0	0	0	0	0	0	0.000735368	0.00139511
Afipia	0	7.61998e-06	0	0	0	0	0.00146154	0.000406908
Flavitalea	0	0	0	0	0	0	0.000661832	0.00259646
Brumimicrobium	0	0	0	0	0	0	9.19211e-06	0
Marinomonas	0	6.09598e-05	7.34053e-05	0	0	1.15014e-05	0.00147993	0.00128531
Thalassococcus	0	0	0	0	0	0	9.19211e-06	0
Salegentibacter	0	0	0	0	0	0	0	0
Candidatus_Procabacter	0	0	0	0	0	0	0	0
Paludibaculum	0	0	0	0	0	0	6.43447e-05	3.22943e-05
Vitreoscilla	0	7.61998e-06	3.67026e-05	8.47013e-06	0	1.15014e-05	9.19211e-06	3.87532e-05
Vampirovibrio	0	0	0	0	0	0	0.000818097	0.00028419
Caldanaerobacter	0.000862162	0.000693418	0.000293621	0.000931714	0.00040183	0.000276033	7.35368e-05	5.81298e-05
Corynebacterium	8.08277e-05	6.09598e-05	0.00121119	0.000135522	0.000193187	0.000299036	1.83842e-05	3.22943e-05
Telmatospirillum	0	0	3.67026e-05	8.47013e-06	7.7275e-06	1.15014e-05	0	1.93766e-05
Comamonas	0	0	0	0	0	1.15014e-05	0.00017465	9.6883e-05
Dongia	0	0	0	0	0	8.05097e-05	0.000119497	0.000833193
Indibacter	0	0	0	0	0	0	0	0
Elioraea	0	0	0	0	0	0	0.000211418	0.000187307
Novispirillum	0	0	0	0	0	0	0.000266571	0.00140157
Afifella	0	1.524e-05	0	0	0	1.15014e-05	0.000137882	0.000671722
Spirosoma	0	0	0	8.47013e-06	0	0	0	6.45886e-06
Tistlia	0	0	0	0	0	0	0	6.45886e-06
Sandaracinus	2.69426e-05	7.61998e-06	3.67026e-05	3.38805e-05	2.31825e-05	0	0.000468797	0.000180848
Armatimonadetes_gp5	0	7.61998e-06	0	8.47013e-06	7.7275e-06	0	2.75763e-05	1.93766e-05
Bradymonas	0	0	0	0	0	0	0	0
Altererythrobacter	0	0	0	0	0	1.15014e-05	6.43447e-05	0.000271272
Pontimonas	0	0	0	0	0	0	0	0
Nonomuraea	0	0	0.000440432	0	0	0	0	1.29177e-05
Serratia	0.000484966	0.00010668	0.0013947	0.000228693	3.091e-05	0.000276033	0	0
Fluviicola	0	7.61998e-06	0	0	0	0	0.00082729	0.000865488
Aerococcus	0	0	0	0	0	0	0	6.45886e-06
Aquabacterium	0	0	0	0	0	0	0	0.000174389
Nannocystis	0	0	0	0	0	0	0.00179246	0.000213142
Flaviramulus	0	0	0	0	0	0	0	0
Desulfatibacillum	0	0	0	0	0	0	9.19211e-06	0
Asticcacaulis	2.69426e-05	7.61998e-06	0	0	0	0	0	0
Rhodoluna	0	0	0	0	0	1.15014e-05	9.19211e-06	6.45886e-06
Prosthecomicrobium	2.69426e-05	7.61998e-06	0	0	0	0	3.67684e-05	0
Bizionia	0	0	0	0	0	0	9.19211e-06	6.45886e-06
Beijerinckia	0	7.61998e-06	0	8.47013e-06	0	5.7507e-05	0.000422837	7.75064e-05
Marispirillum	0	0	0	0	0	0	0.000165458	0.000439203
Shewanella	0.00021554	6.09598e-05	7.34053e-05	8.47013e-05	3.091e-05	1.15014e-05	0.000110305	9.04241e-05
Limisphaera	0	0	0	0	0	0	0.000404453	0.000632969
Microgenomates_genera_incertae_sedis	0	3.04799e-05	0	2.54104e-05	1.5455e-05	1.15014e-05	7.35368e-05	0.000723393
Chlorarachniophyceae	0	0	0	0	0.00015455	0	0	6.45886e-06
Cohaesibacter	0	0	0	0	0	0	3.67684e-05	3.22943e-05
Gaiella	0	2.28599e-05	0.000220216	0	0	0	3.67684e-05	2.58355e-05
Lactococcus	0	0	0	0	1.5455e-05	0	0	6.45886e-06
Gramella	0	0	0	0	0	0	9.19211e-06	0
Wandonia	0	0	0	0	0	0	0.000597487	0.00011626
Gp15	2.69426e-05	2.28599e-05	0.000146811	8.47013e-06	6.95475e-05	0.000184022	0.000147074	4.5212e-05
Alistipes	0	0	7.34053e-05	8.47013e-06	2.31825e-05	2.30028e-05	4.59605e-05	3.87532e-05
Leeuwenhoekiella	0	0	0	0	0	0	0	0
Faecalibacterium	0.000134713	7.61998e-06	0.000183513	2.54104e-05	0	4.60056e-05	1.83842e-05	7.10475e-05
Flavihumibacter	0	0	0	0	0	0	0.00126851	0.000523168
Lachnospiracea_incertae_sedis	5.38851e-05	1.524e-05	0.000183513	8.47013e-06	7.7275e-06	5.7507e-05	9.19211e-06	3.87532e-05
Spongiivirga	0	0	0	0	0	0	0	0
Bauldia	0	6.85798e-05	0.00069735	8.47013e-06	0.000633655	2.30028e-05	0.000910018	0.000219601
Micropruina	0	7.61998e-06	0	0	0	0	0.000147074	2.58355e-05
Nonlabens	0	0	0	0	0	0	0.00017465	0.00011626
Psychroflexus	0	0	0	0	0	0	0.000211418	5.16709e-05
Vadicella	0	0	0	0	0	0	0.000183842	4.5212e-05
Vulcaniibacterium	0	7.61998e-06	0	0	0	0	0	0
Aureimonas	0	2.28599e-05	0.00055054	0	0	2.30028e-05	0.000294147	0.00045212
Oceanicaulis	0	0	0	0	0	0	1.83842e-05	6.45886e-06
Undibacterium	0	0	0	0	0	0	0.000468797	0.00103988
Shinella	5.38851e-05	1.524e-05	0.000917566	0	5.40925e-05	0	1.83842e-05	0
Curvibacter	0	0	0	0	0	0	2.75763e-05	1.29177e-05
Candidatus_Hydrogenedens	0	7.61998e-06	0	0	0	0	0.000928403	0.000632969
Natronocella	0	0.000213359	0.000660647	0	0.00024728	0.000299036	0.000422837	8.39652e-05
Thermoanaerobacter	2.69426e-05	0	0	8.47013e-06	0	0	0.000165458	7.10475e-05
Tepidimicrobium	0	7.61998e-06	0	8.47013e-06	1.5455e-05	0	7.35368e-05	0
Lysobacter	0	7.61998e-06	0	8.47013e-06	0	1.15014e-05	9.19211e-06	6.45886e-06
Bryobacter	0	0	0	0	0	0	0.00130528	0.000135636
GpXIII	0	7.61998e-06	3.67026e-05	0	4.6365e-05	0	1.83842e-05	1.93766e-05
Salinimonas	0	0	0	0	0	0	0	6.45886e-06
Methylohalomonas	0	0	0	0	0	0	0.000119497	5.81298e-05
Turicibacter	5.38851e-05	6.85798e-05	0.000477134	8.47013e-06	0.00034001	0.00254181	4.59605e-05	0.000103342
Larkinella	0	0	0	2.54104e-05	7.7275e-06	0	1.83842e-05	6.45886e-06
Luedemannella	0	1.524e-05	0	8.47013e-06	1.5455e-05	0	0	0
Rivicola	0.00137407	0.00012954	0.00110108	0.00106724	3.091e-05	0.000241529	4.59605e-05	3.22943e-05
Phaeocystidibacter	0	0	0	0	0	0	2.75763e-05	0.000678181
Sterolibacterium	0	0	0	0	0	0	3.67684e-05	0
Vogesella	0	0	0	0	0	0	4.59605e-05	6.45886e-06
Chryseoglobus	0	1.524e-05	0	0	0	0	5.51526e-05	1.29177e-05
Actinomyces	2.69426e-05	7.61998e-06	0.000220216	0	3.86375e-05	1.15014e-05	0.000110305	2.58355e-05
Roseococcus	0	0	0	0	0	0	0	0
Subsaxibacter	0	0	0	0	0	0	0	0
Bordetella	0	0	0	0	0	0	0	1.93766e-05
Mariniflexile	0	0	0	0	0	0	0.000119497	0.000645886
Inhella	0	0	0	0	0	0	1.83842e-05	0.00169868
Gp10	0	2.28599e-05	0.000110108	8.47013e-06	2.31825e-05	0	8.2729e-05	7.75064e-05
Ramlibacter	0	0	0	0	0	0	0.000183842	0
Aquimonas	0	0	0	0	0	0	0	6.45886e-06
Stenotrophomonas	2.69426e-05	0	0.000146811	0	1.5455e-05	2.30028e-05	0	6.45886e-06
Lysinimonas	0	0	0.000403729	0	0	0	0.00169135	0.000465038
Thiogranum	0	0.00012954	0.000990971	0	5.40925e-05	6.90084e-05	0.000441221	0.000465038
Sandarakinorhabdus	0	0	0	0	0	0	0	1.93766e-05
Desulfuromonas	0	7.61998e-06	0	0	0	0	0.000137882	0
Roseospira	0	0	0	0	0	0	0.0010479	0.000581298
Nitrospirillum	0	7.61998e-06	0	2.54104e-05	7.7275e-06	0	0.000496374	0.000465038
Salinisphaera	2.69426e-05	3.04799e-05	7.34053e-05	0	7.7275e-06	0	9.19211e-06	5.16709e-05
Kocuria	5.38851e-05	7.61998e-06	0.000146811	4.23506e-05	3.86375e-05	2.30028e-05	0	0
Cerasicoccus	0	0.0001524	0.000110108	0	0	0	0	0
Cereibacter	0	7.61998e-06	0	0	0	0	0.000137882	6.45886e-05
Asaia	0	1.524e-05	0	0	0	0	0.00152589	0.000329402
Desemzia	0	0	0	0	0	0	0.00226126	0.000219601
Micrococcus	0	7.61998e-06	0.000330324	1.69403e-05	4.6365e-05	0.000172521	0	0
Delftia	0	0	0	0	0	2.30028e-05	0.000974363	0.000981747
Gp2	0	0	0	0	0	1.15014e-05	0	0.00127885
Burkholderia	0	0	3.67026e-05	8.47013e-06	1.5455e-05	3.45042e-05	0.000312532	0.000245437
Ectothiorhodospira	0	0.000190499	0.000513837	8.47013e-06	0	0	6.43447e-05	0.000122718
Dietzia	5.38851e-05	1.524e-05	0	0	2.31825e-05	0.000218526	1.83842e-05	0
Longilinea	0	0	0	0	0	0	7.35368e-05	0.000122718
Angustibacter	0	0	0	0	0	0	0	0
Tamlana	0	0	0	0	0	0	0	6.45886e-06
Tepidicella	0	0	0	0	0	0	0.000404453	0.000264813
Caldimonas	0	0	3.67026e-05	1.69403e-05	0	0.000195524	0.000183842	8.39652e-05
Pelagibaca	0.00105076	0.000678178	0.000293621	0.00068608	0.000131367	0	9.19211e-06	6.45886e-06
Kofleria	0	0	0	0	0	0	0.000376876	0.000322943
Kaistia	2.69426e-05	7.61998e-06	0	3.38805e-05	7.7275e-06	0	0.000128689	0.000155013
Barnesiella	0	0	0	0	0	0	0	0
Lentisphaera	0	0	0	0	0	0	0	0
Marinococcus	0	0	0	0	0	0	0	6.45886e-06
Zhizhongheella	0.000161655	0	0	0	0	0	0.0003493	0.000297108
Zoogloea	0	0	0	1.69403e-05	0	0	0.000735368	0.000193766
Thermogemmatispora	0	0	3.67026e-05	0	0	0	0	0.000607133
GpVI	0	0	0	0	0	0	0	6.45886e-06
Crenobacter	0.000862162	0.00014478	0.00117448	0.00066914	7.7275e-06	0.000161019	2.75763e-05	7.10475e-05
Desulfotomaculum	2.69426e-05	5.33398e-05	0.000256918	3.38805e-05	5.40925e-05	3.45042e-05	2.75763e-05	3.87532e-05
Xenophilus	0	7.61998e-06	0	0	0	0	9.19211e-06	3.87532e-05
Waddlia	0	0	0	0	1.5455e-05	0	0.000137882	0.0010205
Syntrophorhabdus	0	7.61998e-06	0.000183513	0	0	0	4.59605e-05	6.45886e-06
Methylococcus	0	0	0	0	0	0	0	6.45886e-06
Enhydrobacter	0	0	0.000440432	6.7761e-05	2.31825e-05	0.000425551	9.19211e-06	3.87532e-05
Desulfomonile	2.69426e-05	5.33398e-05	0	5.92909e-05	0	1.15014e-05	0.000119497	4.5212e-05
Verminephrobacter	0	0	0	0	0	0	3.67684e-05	0
Filomicrobium	0	1.524e-05	3.67026e-05	0	0	0	9.19211e-05	0.000122718
Nitrobacter	2.69426e-05	2.28599e-05	0	0	7.7275e-06	1.15014e-05	9.19211e-06	0
Gp7	5.38851e-05	3.04799e-05	7.34053e-05	4.23506e-05	1.5455e-05	2.30028e-05	0.000165458	0.000258355
Pseudahrensia	0	0	0	0	0	0	9.19211e-06	0
Psychrobacter	0	3.04799e-05	3.67026e-05	1.69403e-05	4.6365e-05	1.15014e-05	9.19211e-05	3.22943e-05
Tepidanaerobacter	0	0	0	0	0	0	0	6.45886e-06
Chiayiivirga	2.69426e-05	0	0	0	0	0	0	0
Marixanthomonas	0	0	0	0	0	0	0	0
Echinicola	0	0	0	0	0	0	0	0
Methylobacillus	0	0	0	1.69403e-05	0	0	3.67684e-05	6.45886e-06
Schlegelella	0	0	0	0	5.40925e-05	0	0.000606679	1.93766e-05
Kordiimonas	0	7.61998e-06	7.34053e-05	0	0	1.15014e-05	9.19211e-05	3.87532e-05
Kangiella	0	0	0	0	7.7275e-06	0	1.83842e-05	0.00119489
Psychrilyobacter	0.000377196	0.000297179	0.000220216	0.000262574	0.00018546	0.000379546	0	0
Conexibacter	0.000134713	7.61998e-06	0.000403729	8.47013e-06	7.7275e-06	1.15014e-05	0.000128689	3.22943e-05
Halochromatium	2.69426e-05	0	0	8.47013e-06	0	0	3.67684e-05	2.58355e-05
Agrococcus	0	7.61998e-06	3.67026e-05	8.47013e-06	7.7275e-06	2.30028e-05	4.59605e-05	2.58355e-05
Fodinicurvata	0	0	0	0	0	0	0.000330916	4.5212e-05
Lacihabitans	0	0	0	0	0	0	3.67684e-05	6.45886e-06
Paraglaciecola	0	0	0	0	0	0	6.43447e-05	0.000975288
Nevskia	0	0	0	0	0	0	0.000358492	0.000581298
Pseudarcicella	0	0	0	0	0	0	5.51526e-05	0.000762146
Rubrobacter	0	0	0	1.69403e-05	0	4.60056e-05	3.67684e-05	7.75064e-05
Phaselicystis	0	0	0	0	0	0	0.000422837	0.000329402
Mycoplasma	0	1.524e-05	0	8.47013e-06	2.31825e-05	1.15014e-05	8.2729e-05	8.39652e-05
Chitinimonas	0	0	0	0	0	0	3.67684e-05	0.000594215
Taonella	0	0	0	0	0	0	0.000110305	6.45886e-05
Haloferula	0	0	3.67026e-05	0	0	0	1.83842e-05	1.93766e-05
Amphiplicatus	0	0	0	0	0	0	0	0
Zeaxanthinibacter	0	0	0	0	0	0	0	0
Jiella	0	0	0	0	0	0	0	0
Ruegeria	0	0	0	0	0	0	9.19211e-06	0
Chlamydia	0	4.57199e-05	3.67026e-05	1.69403e-05	4.6365e-05	3.45042e-05	0.000147074	0.000193766
Geobacter	0	0	7.34053e-05	8.47013e-06	0	0	0.000330916	0.000174389
Olleya	0	0	0	0	0	0	0	0
Desulfofrigus	0	0	0	0	0	0	0.000781329	5.16709e-05
Desulfobulbus	0	0	0	0	0	2.30028e-05	0.000386068	0.000697557
Glycocaulis	0	0	0	0	0	0	1.83842e-05	0
Methylocystis	0	3.80999e-05	3.67026e-05	0	0	4.60056e-05	9.19211e-05	2.58355e-05
Gluconobacter	5.38851e-05	1.524e-05	3.67026e-05	1.69403e-05	7.7275e-06	1.15014e-05	2.75763e-05	0.000271272
Thauera	0	0	0	0	0	0	0.000101113	6.45886e-05
Acidiphilium	0	0	0	0	0	0	0.000450413	0.000103342
Herbiconiux	0	7.61998e-06	0	0	0	0	9.19211e-06	5.16709e-05
Acidiferrobacter	0	1.524e-05	0.000146811	0	0.000239552	0	0.000211418	0.000200225
Glycomyces	0	0	0	0	1.5455e-05	0	0	0
Antarcticimonas	0	0	0	0	0	0	0	0
Nibrella	0	0	0	0	0	0	0.000551526	3.22943e-05
Paraperlucidibaca	0	0	0	0	0	0	0.000248187	0.000374614
Pleomorphobacterium	0	7.61998e-06	0.000110108	1.69403e-05	3.091e-05	4.60056e-05	2.75763e-05	3.22943e-05
Marinoscillum	0	0	0	0	0	0	0	6.45886e-06
Aureispira	0	0	0	0	0	0	0	0.000103342
Mesonia	0	7.61998e-06	0	0	0	0	0	6.45886e-06
Hartmannibacter	0	0	0	0	0	0	1.83842e-05	0.000135636
Neorhizobium	0	0	0	0	0	1.15014e-05	7.35368e-05	1.93766e-05
Algimonas	0	0	0	0	0	0	4.59605e-05	0.000135636
Actinoplanes	0	7.61998e-06	0	0	7.7275e-06	2.30028e-05	0	0
Rhodocista	2.69426e-05	7.61998e-06	0	1.69403e-05	3.091e-05	3.45042e-05	0.000156266	0.000329402
Parafilimonas	0	0	0	0	0	0	0	6.45886e-06
Actinocatenispora	0	1.524e-05	3.67026e-05	0	2.31825e-05	1.15014e-05	9.19211e-06	1.29177e-05
Caenimonas	0	0	0	0	0	0	0	6.45886e-06
Desulfocapsa	0	0	0	0	0	0	9.19211e-06	0
Deinococcus	0	1.524e-05	3.67026e-05	0	1.5455e-05	4.60056e-05	2.75763e-05	9.6883e-05
Skermanella	8.08277e-05	5.33398e-05	0.000146811	6.7761e-05	3.091e-05	2.30028e-05	6.43447e-05	0.000213142
Cyclobacterium	0	0	0	0	0	0	0	0
Demequina	0	0	0	0	0	0	9.19211e-06	1.29177e-05
Sideroxydans	0	0	0	8.47013e-06	0	1.15014e-05	9.19211e-06	6.45886e-06
Sulfuricella	0	0	0	0	0	0	9.19211e-06	5.81298e-05
Fibrobacter	2.69426e-05	0	0	8.47013e-06	2.31825e-05	0	0.000919211	0.000129177
Acidaminococcus	0	0	0	0	0	1.15014e-05	0	6.45886e-06
Gordonia	0	5.33398e-05	3.67026e-05	8.47013e-06	0.000162277	0.000471557	1.83842e-05	6.45886e-06
Cloacibacterium	0	0	0	0	1.5455e-05	0	0	0.000749228
Castellaniella	0	0	0	0	0	0	0	0
Pararhodospirillum	0	0	0	0	0	0	9.19211e-06	1.29177e-05
Niabella	0	7.61998e-06	0	0	0	0	2.75763e-05	7.10475e-05
Blastocatella	0	0	0	0	0	0	9.19211e-06	0
Jahnella	0	0	0	0	0	0	9.19211e-06	0
Acidisoma	0	0	0	0	0	0	0.000634255	0.000264813
Leptonema	0	0	3.67026e-05	0	0	1.15014e-05	0	3.87532e-05
Chromohalobacter	0	0	0	0	0	0	0	0
Rhodoferax	0	0	0	0	0	0	0.000238995	0.000122718
Virgibacillus	0	0	0	0	0	0	9.19211e-06	0
Rubricoccus	0	0	0	0	0	0	0.000248187	9.04241e-05
Oligosphaera	0	1.524e-05	0	0	0	0	4.59605e-05	0.000103342
Anaerococcus	0.00021554	7.61998e-06	0.000623945	3.38805e-05	5.40925e-05	6.90084e-05	9.19211e-06	0
Sphingobacterium	0	0	0	0	0	0	9.19211e-06	0.000142095
Leifsonia	0	7.61998e-06	0.000256918	2.54104e-05	3.86375e-05	2.30028e-05	0.000101113	0.000348779
Sulfurimonas	0	0	0	0	0	0	1.83842e-05	0
Lacibacter	0	0	0	0	0	0	0.000542334	0.000348779
Azonexus	0	0	0	0	0	0	0.000211418	0.000109801
Neisseria	0	7.61998e-06	0	0	1.5455e-05	0	3.67684e-05	0
Parabacteroides	0	7.61998e-06	7.34053e-05	2.54104e-05	7.7275e-06	4.60056e-05	1.83842e-05	3.22943e-05
Flavisolibacter	0	0	0	0	0	0	9.19211e-06	1.29177e-05
Pseudozobellia	0	0	0	0	0	0	0	0
Exiguobacterium	0	7.61998e-06	0	0	0	0	0.000735368	0.000174389
Methyloligella	0	3.04799e-05	0	8.47013e-06	0	1.15014e-05	9.19211e-06	1.93766e-05
Edwardsiella	0	0	0	0	0.000811387	0	0	0
Thioalkalivibrio	0	7.61998e-06	0	0	0	0	5.51526e-05	1.29177e-05
Sneathiella	0	0	0	0	0	0	2.75763e-05	0
Litorimonas	0	0	0	8.47013e-06	1.5455e-05	0	6.43447e-05	8.39652e-05
Silanimonas	0	0	0	0	0	0	0	0
Zymomonas	0	0	0	0	0	0	0	7.10475e-05
Spongiibacter	0	0	0	0	0	0	5.51526e-05	6.45886e-06
Rhizorhapis	0	0	0	0	0	0	9.19211e-06	0
Oceanibaculum	0	0	0	0	0	1.15014e-05	0.00017465	0.000329402
Blautia	0	2.28599e-05	7.34053e-05	8.47013e-06	7.7275e-06	2.30028e-05	9.19211e-06	6.45886e-06
Arthrobacter	2.69426e-05	2.28599e-05	0	8.47013e-06	3.86375e-05	0	1.83842e-05	2.58355e-05
Anaeromyxobacter	0	0	0	0	7.7275e-06	0	9.19211e-06	1.29177e-05
Psychroserpens	0	0	0	0	0	0	0	0
Actinomycetospora	0	0	3.67026e-05	0	0	0	1.83842e-05	0
Desulfurivibrio	0	0	0	0	0	0	0.000726176	0.000245437
Fulvivirga	0	0	0	0	0	0	9.19211e-06	0
Chelatococcus	0	0	0.000220216	0	7.7275e-06	0	6.43447e-05	4.5212e-05
Belnapia	0	0	0	0	0	0	0	0
Roseicitreum	0	0	3.67026e-05	0	0	0	9.19211e-06	0.000103342
Pseudoxanthomonas	0	0	0.000146811	0	4.6365e-05	0	9.19211e-05	3.22943e-05
Ideonella	0	0	0	0	0	0	1.83842e-05	0
Flectobacillus	0	0	0	0	0	1.15014e-05	6.43447e-05	2.58355e-05
Acidocella	0	0	0	0	0	0	9.19211e-06	0
Saccharopolyspora	0	1.524e-05	0	0	6.95475e-05	1.15014e-05	0.000238995	0.000129177
Clostridium_XlVa	0	3.04799e-05	3.67026e-05	1.69403e-05	0.00021637	3.45042e-05	1.83842e-05	1.93766e-05
Amaricoccus	0	2.28599e-05	0	0	0	0	0	0
Flexibacter	0	0	0	0	0	0	9.19211e-05	1.29177e-05
Chthonomonas/Armatimonadetes_gp3	0	7.61998e-06	0	0	0	1.15014e-05	3.67684e-05	1.29177e-05
Nitrosococcus	0	0	0	0	0	0	0	5.16709e-05
Francisella	0	0	0	0	0	0	9.19211e-06	2.58355e-05
Massilia	0	0	0	8.47013e-06	0	1.15014e-05	1.83842e-05	0
Azohydromonas	0	0	0	0	0	2.30028e-05	0.00017465	5.16709e-05
Moraxella	0	7.61998e-06	3.67026e-05	0	0	0	0.000137882	1.93766e-05
Turneriella	0	0	0	0	0	0	9.19211e-06	5.16709e-05
Geobacillus	0.000134713	1.524e-05	0	4.23506e-05	0.00012364	8.05097e-05	2.75763e-05	0.000129177
Methylarcula	2.69426e-05	2.28599e-05	0	1.69403e-05	1.5455e-05	1.15014e-05	0.000202226	1.29177e-05
Tepidimonas	2.69426e-05	0	0.000146811	5.08208e-05	0	9.20111e-05	1.83842e-05	3.87532e-05
Gp1	0	0	0	0	0	0	0.000229803	9.04241e-05
Roseburia	0	7.61998e-06	0	8.47013e-06	7.7275e-06	2.30028e-05	2.75763e-05	5.16709e-05
Poribacteria_genera_incertae_sedis	0	1.524e-05	3.67026e-05	0	0	0	0.000229803	0.000193766
Kordia	0	0	0	0	0	0	0	0
Alkalimonas	0	7.61998e-06	3.67026e-05	1.69403e-05	0	0	0.000468797	0.000103342
Xanthobacter	0	0	0	0	1.5455e-05	2.30028e-05	4.59605e-05	1.29177e-05
Thiobacter	0	0	0	0	0	0	9.19211e-06	5.16709e-05
Roseivivax	0	0	0	0	0	0	0	0
Armatimonadetes_gp4	0	1.524e-05	0	0	7.7275e-06	1.15014e-05	1.83842e-05	3.22943e-05
Xiphinematobacter	0	1.524e-05	7.34053e-05	0	2.31825e-05	3.45042e-05	0.000257379	0.000310025
Veillonella	5.38851e-05	0	3.67026e-05	0	0	0	0	1.93766e-05
Halobacillus	0	0	0	0	0	0	0	0
Ktedonobacter	0	0	0	0	0	0	9.19211e-05	0
Elstera	0	0	0	0	0	0	0	0
Oceanobacillus	0	1.524e-05	0	1.69403e-05	3.86375e-05	0	0	0
Brevibacterium	0	7.61998e-06	3.67026e-05	0	4.6365e-05	1.15014e-05	2.75763e-05	0
Granulicatella	0	0	0	0	0	0	0	0
Eubacterium	5.38851e-05	3.80999e-05	0.000146811	2.54104e-05	7.7275e-05	9.20111e-05	1.83842e-05	3.87532e-05
Truepera	0	0	0	0	0	0	1.83842e-05	6.45886e-06
Clostridium_IV	0	7.61998e-06	0	2.54104e-05	7.7275e-06	0	9.19211e-06	2.58355e-05
Chitinivibrio	0	0	0	0	0	0	8.2729e-05	4.5212e-05
Helicobacter	0.00021554	0.00010668	0	0.000110112	2.31825e-05	4.60056e-05	9.19211e-06	2.58355e-05
Arcobacter	0	0	0	0	0	1.15014e-05	0.000110305	0
Aequorivita	0	0	0	0	0	0	2.75763e-05	0
Oscillochloris	0	6.09598e-05	0	1.69403e-05	0	1.15014e-05	1.83842e-05	5.81298e-05
Microvirga	0	7.61998e-06	0.000183513	0	7.7275e-06	8.05097e-05	9.19211e-06	2.58355e-05
Actibacter	0	0	0	0	0	0	0	0
Dysgonomonas	0	0	0	2.54104e-05	0	2.30028e-05	0	6.45886e-06
Marinobacterium	0	0	3.67026e-05	0	0	0	1.83842e-05	1.29177e-05
GpVIII	0	0	0	0	0	8.05097e-05	0	4.5212e-05
Stappia	0	0	0.000110108	0	0	0	2.75763e-05	0
Pseudoxanthobacter	0	0	0	0	0	1.15014e-05	9.19211e-06	6.45886e-06
Candidatus_Anammoxoglobus	0	0	0	0	0	0	0	0.000232519
Kineococcus	0.000161655	0.0001143	0.000734053	0	7.7275e-06	0	0.000238995	6.45886e-05
Oenococcus	0	0	0	0	0	1.15014e-05	0	0.000497332
Insolitispirillum	0	0	0	0	7.7275e-06	0	0	3.87532e-05
Phaeospirillum	0	0	0	0	0	0	2.75763e-05	5.81298e-05
Palleronia	0	0	0	0	0	0	0	0
Megasphaera	2.69426e-05	0	7.34053e-05	0	0	0	1.83842e-05	6.45886e-06
Salisaeta	0	1.524e-05	0	0	0	0	0	0
Sediminibacter	0	0	0	0	0	0	0	0
Bartonella	0	0	0	0	0	1.15014e-05	0	6.45886e-06
Limimonas	0	0	0	0	0	0	9.19211e-06	1.29177e-05
Sorangium	0	0	0	0	0	0	0.000772137	1.29177e-05
Perlucidibaca	0	0	0	0	7.7275e-06	0	0.000119497	0.000109801
Ponticaulis	0	0	0	0	0	0	0	0
Bifidobacterium	0	0	0.000110108	8.47013e-06	0	1.15014e-05	9.19211e-06	1.93766e-05
Achromobacter	0	0	0.000183513	8.47013e-06	3.86375e-05	3.45042e-05	0	6.45886e-06
Rhodanobacter	8.08277e-05	3.04799e-05	0	5.08208e-05	1.5455e-05	4.60056e-05	2.75763e-05	2.58355e-05
Rhodovulum	5.38851e-05	0	3.67026e-05	0	0	0	1.83842e-05	0
Ruminococcus	0	6.85798e-05	0	8.47013e-06	5.40925e-05	6.90084e-05	2.75763e-05	3.22943e-05
Pelagicoccus	0	6.85798e-05	0.000110108	0	2.31825e-05	0	0	6.45886e-06
Angiococcus	0	1.524e-05	0	0	1.5455e-05	0	9.19211e-06	0
Sphingomicrobium	0	0	0	0	0	0	1.83842e-05	3.87532e-05
Acholeplasma	0	0	0	0	0	0	0.000101113	7.10475e-05
Temperatibacter	0	7.61998e-06	3.67026e-05	0	0	0	9.19211e-06	3.22943e-05
Celeribacter	0	0	0	0	0	0	0	0
Azovibrio	0	0	0	0	0	0	0.000248187	0.000161472
Propionigenium	5.38851e-05	0.00014478	7.34053e-05	0.000160932	6.182e-05	0.000115014	0	0
Propionivibrio	0	0	0	0	0	1.15014e-05	2.75763e-05	1.29177e-05
Peptoniphilus	0.000296368	0	0.000660647	4.23506e-05	7.7275e-06	0.000161019	9.19211e-06	1.29177e-05
Butyricimonas	0	7.61998e-06	0	0	7.7275e-06	1.15014e-05	0.000211418	5.81298e-05
Segetibacter	0	0	0.000146811	0	0	0	0	3.87532e-05
Neorickettsia	0	0	7.34053e-05	0	0	0	1.83842e-05	0
Hylemonella	0	0	0	0	0	0	0	0
GpIX	0	0	0	0	0	0	0	0
Rhizorhabdus	0	0	0	0	0	0	0.000147074	2.58355e-05
Methylovulum	0	0	3.67026e-05	0	0	0	0	6.45886e-06
Filimonas	0	0	0	0	0	0	8.2729e-05	3.22943e-05
Acetobacteroides	0	0	0	0	0	0	0.000101113	7.10475e-05
Leucobacter	0	9.14397e-05	0	0	0	0	9.19211e-06	3.87532e-05
Lautropia	0	0	0	0	7.7275e-06	0	8.2729e-05	0.000193766
Maribacter	0	0	0	0	0	0	0	0
Microscilla	0	0	0	0	0	0	0	0
Alloprevotella	0	0	7.34053e-05	0	0	1.15014e-05	5.51526e-05	0
Alkalibacter	5.38851e-05	0.00016002	0	5.08208e-05	4.6365e-05	4.60056e-05	9.19211e-06	0
Kribbella	8.08277e-05	1.524e-05	0.000146811	0	0	1.15014e-05	4.59605e-05	3.22943e-05
Sagittula	0	0	0	0	0	0	0	0
Simiduia	0	0	0	0	0	0	3.67684e-05	0.00022606
Colwellia	0	7.61998e-06	0.000110108	0	7.7275e-06	1.15014e-05	3.67684e-05	1.29177e-05
Caloribacterium	2.69426e-05	0.000457199	0	0	7.7275e-06	0	0	0
Rhodobium	2.69426e-05	7.61998e-06	0	0	0	0	0	1.29177e-05
Agromyces	0	2.28599e-05	7.34053e-05	0	7.7275e-06	1.15014e-05	2.75763e-05	1.29177e-05
Byssovorax	0	0	0	0	0	0	0.000156266	0.000290649
Hephaestia	0	0	0	0	0	0	0	0
Treponema	2.69426e-05	0	3.67026e-05	0	1.5455e-05	0	1.83842e-05	4.5212e-05
Parasutterella	0	0	3.67026e-05	0	0	0.000115014	9.19211e-06	6.45886e-06
Haloglycomyces	0	0	0	0	0	0	0	0.000426285
Leptotrichia	2.69426e-05	7.61998e-06	0	5.08208e-05	1.5455e-05	2.30028e-05	9.19211e-06	2.58355e-05
Omnitrophica_genera_incertae_sedis	0	0	0	0	0	0	0	0.000251896
Euzebyella	0	0	0	0	0	0	0	0
Falsirhodobacter	0	0	0	0	0	0	0	1.29177e-05
Ulvibacter	0	0	0	0	0	0	0	0
Nitrolancea	0	0	0	0	1.5455e-05	0	0.000284955	4.5212e-05
Catenulispora	0	1.524e-05	0	0	3.86375e-05	0	0	0
Pseudorhodoferax	0	0	0	0	0	0	5.51526e-05	0
Pigmentiphaga	0	0	0	0	0	0	0	0
Falsochrobactrum	0	0	0	0	0	0	9.19211e-06	0
Thermodesulfobium	0	0	0	0	0	0	9.19211e-06	1.93766e-05
Ferrovum	0	0	0.000403729	8.47013e-06	0	0.000230028	9.19211e-06	1.29177e-05
Thermovirga	0	0	0	0	0	0	0	0
Brevibacillus	0	0	0	0	0.000193187	1.15014e-05	0	0
Aquaspirillum	0	0	3.67026e-05	0	0	1.15014e-05	3.67684e-05	0
Desulfatiferula	0	0	0	0	0	0	3.67684e-05	3.22943e-05
Anoxybacillus	0.00010777	0	0	0	0	0	0	0
Alkaliphilus	0	7.61998e-06	0	0	2.31825e-05	6.90084e-05	5.51526e-05	6.45886e-05
Alicyclobacillus	0	0	0	0	0	0	3.67684e-05	3.87532e-05
Thiomicrospira	2.69426e-05	0	0	0	0	0	6.43447e-05	6.45886e-06
Chryseomicrobium	0	7.61998e-06	0	0	0	0	0	6.45886e-06
Tetrasphaera	0	2.28599e-05	0	8.47013e-06	1.5455e-05	0	0	1.93766e-05
Chelativorans	0	0	0	0	4.6365e-05	0	9.19211e-06	1.93766e-05
Salinimicrobium	0	0	0	0	0	0	0	0
Tenacibaculum	0	0	0	0	0	0	2.75763e-05	3.22943e-05
Vulgatibacter	0	0	0	0	0.000131367	0	4.59605e-05	2.58355e-05
Thiobacillus	0	0	0	8.47013e-06	0	0	0	1.29177e-05
Ehrlichia	0	0	0	0	0	0	7.35368e-05	2.58355e-05
Halarsenatibacter	0	0	0	0	0	0	0.000137882	6.45886e-06
Aquamicrobium	0	0	0	0	1.5455e-05	0	9.19211e-06	1.29177e-05
Thiolapillus	0	0	0	0	0	0	0	6.45886e-05
Thalassobius	0	0	3.67026e-05	0	0	0	0	0
Fabibacter	0	0	0	0	0	0	9.19211e-06	1.29177e-05
Pseudoalteromonas	0	0	0	1.69403e-05	0	0	0	4.5212e-05
Gemella	2.69426e-05	0	0	8.47013e-06	7.7275e-06	0	9.19211e-06	6.45886e-06
Allokutzneria	0	0	0	0	0	0	0	0
Desulfocurvus	0	0	0	0	0	0	9.19211e-06	6.45886e-06
Psychrosinus	0	0	0	0	0	0	0	0
Octadecabacter	0	0	0	0	0	0	0	0
Catalinimonas	0	0	0	0	0	0	0	0
Lacibacterium	0	0	0	0	0	0	3.67684e-05	3.87532e-05
Clostridium_III	5.38851e-05	3.80999e-05	3.67026e-05	8.47013e-06	0.000108185	0	3.67684e-05	1.93766e-05
Cupriavidus	0	0	0	0	0	0	2.75763e-05	3.22943e-05
Desulfomicrobium	0	0	0	0	0	0	0	0
SR1_genera_incertae_sedis	0	0	0	8.47013e-06	0	0	0.000193034	8.39652e-05
Oligella	0	0	0	0	0	0	9.19211e-06	0
Patulibacter	2.69426e-05	0	0	0	0	0	0.000110305	1.93766e-05
Porticoccus	0	0	3.67026e-05	0	0	0	9.19211e-06	1.29177e-05
Sulfuriferula	0	0	3.67026e-05	0	0	0	9.19211e-06	6.45886e-06
Halobacteriovorax	0	0	0	0	0	0	1.83842e-05	6.45886e-06
Olsenella	0	0	0	0	0	0	2.75763e-05	6.45886e-06
Brachybacterium	2.69426e-05	3.04799e-05	0.000183513	0	9.273e-05	4.60056e-05	9.19211e-06	1.93766e-05
Ruminococcus2	2.69426e-05	3.04799e-05	3.67026e-05	0	6.182e-05	2.30028e-05	0	0
Oxobacter	0	0	0	8.47013e-06	0	0	9.19211e-06	1.29177e-05
Dichotomicrobium	0	0	0	0	0	0	8.2729e-05	1.93766e-05
Chlamydophila	2.69426e-05	0	0.000146811	0	0	1.15014e-05	9.19211e-06	6.45886e-05
Brenneria	0.000134713	0.00010668	0	0.000110112	0	0	0	0
Leptobacterium	0	0	0	0	0	0	9.19211e-06	3.22943e-05
Oceanospirillum	0	7.61998e-06	0	0	0	0	0	0
Elusimicrobium	0	0	0	0	0	1.15014e-05	8.2729e-05	0.000135636
Tropheryma	2.69426e-05	7.61998e-06	0	0	7.7275e-06	0	0	0
Litoricola	0	0	0	0	0	0	0	0
Alkalibaculum	5.38851e-05	1.524e-05	3.67026e-05	7.62311e-05	6.182e-05	2.30028e-05	9.19211e-06	6.45886e-06
GpIIb	0	0	0	0	0	1.15014e-05	9.19211e-06	0
Streptobacillus	2.69426e-05	8.38197e-05	0	6.7761e-05	5.40925e-05	1.15014e-05	0	0
Hydrogenovibrio	0	0	0	0	0	0	9.19211e-06	6.45886e-06
Meridianimaribacter	0	0	0	0	0	0	0	0
Thalassobaculum	0	0	0	0	0	0	9.19211e-06	0
Ottowia	0	0	0	8.47013e-06	0	0	0	0
Sporocytophaga	0	0	0	0	0	0	9.19211e-06	0
Dechloromonas	0	0	3.67026e-05	0	0	1.15014e-05	3.67684e-05	1.29177e-05
Halothiobacillus	0	0	0	0	0	0	1.83842e-05	0.000103342
Oxalophagus	0	0	0	0	0	5.7507e-05	0	0
Ancalomicrobium	0	0	0	0	0	1.15014e-05	9.19211e-06	1.29177e-05
Gynuella	0	0	0	0	0	0	0	0
Marinilabilia	0	2.28599e-05	0	0.000135522	0	6.90084e-05	0	0
Pleomorphomonas	0	2.28599e-05	3.67026e-05	0	0	0	0	6.45886e-06
Blastochloris	0	7.61998e-06	0	0	7.7275e-06	0	8.2729e-05	6.45886e-06
Adhaeribacter	0	0	0	0	7.7275e-06	0	0	0.000129177
Amycolatopsis	0	6.09598e-05	0	0	0.000115912	2.30028e-05	1.83842e-05	1.29177e-05
Desulfofustis	0	0	0	0	0	0	0.0003493	5.16709e-05
Rubellimicrobium	2.69426e-05	7.61998e-06	3.67026e-05	0	1.5455e-05	2.30028e-05	0	0
Imperialibacter	0	0	0	0	0	0	0	0
Solitalea	0	7.61998e-06	0	8.47013e-06	0	0	0.000156266	1.93766e-05
Thermomarinilinea	0	0	0	0	0	0	2.75763e-05	0
Tardiphaga	0	0	0	0	0	0	0	6.45886e-06
Hymenobacter	0.00010777	0	3.67026e-05	0	7.7275e-06	0	9.19211e-06	6.45886e-06
Dyella	0	7.61998e-06	0	0	0	0	3.67684e-05	3.22943e-05
Fontibacter	0	0	0	0	0	0	0	0
Methylomarinovum	2.69426e-05	0	0	0	7.7275e-06	1.15014e-05	1.83842e-05	6.45886e-06
Oceanicola	0	7.61998e-06	0	0	7.7275e-06	0	0	0
Aeromicrobium	0	0	0	0	2.31825e-05	1.15014e-05	9.19211e-06	1.29177e-05
Sinibacillus	0	0	0	0	0	1.15014e-05	0	0
Pseudofulvibacter	0	0	0	0	0	0	4.59605e-05	0.000161472
Ahrensia	0	0	0	0	0	0	0	0
Oscillibacter	5.38851e-05	1.524e-05	0	4.23506e-05	3.091e-05	2.30028e-05	1.83842e-05	6.45886e-06
Thiothrix	0	0	0	0	0	0	9.19211e-06	1.29177e-05
Croceibacter	0	0	0	0	0	0	0	0
Labedella	0	0	0	0	0	0	0	0
Maritalea	0	0	0	0	0	0	0	0
Thermochromatium	0	3.80999e-05	0	0	7.7275e-06	0	2.75763e-05	1.93766e-05
Giesbergeria	0	0	0	0	0	0	4.59605e-05	2.58355e-05
Microbulbifer	0	0	0	0	0	0	0	0
Taylorella	0	0	0	8.47013e-06	0	1.15014e-05	0	0
Pectobacterium	0.000134713	8.38197e-05	3.67026e-05	7.62311e-05	0	0	0	0
Haliangium	0	0	0	0	0	0	2.75763e-05	2.58355e-05
Enterococcus	8.08277e-05	0	0.000330324	0	0	1.15014e-05	0	6.45886e-06
Chlorobium	0	0	0	0	0	0	0	0.000103342
Defluviicoccus	0	0	0	0	0	0	6.43447e-05	6.45886e-06
Ilyobacter	0	3.80999e-05	0	8.47013e-05	3.86375e-05	6.90084e-05	2.75763e-05	6.45886e-06
Clostridium_XVIII	0	0	0	0	0	0	1.83842e-05	0.000219601
Reichenbachiella	0	0	0	0	0	0	0	1.29177e-05
Methylohalobius	0	0	0	0	0	0	0	6.45886e-06
Thermomonospora	0	0	0	0	7.7275e-06	2.30028e-05	3.67684e-05	1.29177e-05
Methylocapsa	0	7.61998e-06	0.000146811	0	0	0	8.2729e-05	6.45886e-06
Aliiglaciecola	0	7.61998e-06	0	8.47013e-06	7.7275e-06	1.15014e-05	0	1.29177e-05
Intestinimonas	0	1.524e-05	0	1.69403e-05	1.5455e-05	0	9.19211e-06	1.93766e-05
Thiomonas	0	0	0	0	0	0	5.51526e-05	2.58355e-05
Desulfonatronum	0	0	0	0	0	0	4.59605e-05	1.29177e-05
Gilvibacter	0	0	0	0	0	0	0	0
Sporolituus	0	0	0	0	0	0	0	0
Xanthomonas	0	0	3.67026e-05	0	7.7275e-06	4.60056e-05	0	0
Pseudacidovorax	0	0	0	0	0	0	0	0
Kushneria	2.69426e-05	7.61998e-06	0	2.54104e-05	7.7275e-06	0	0	1.93766e-05
Roseimicrobium	0	1.524e-05	0	8.47013e-06	0	0	5.51526e-05	2.58355e-05
Candidatus_Scalindua	0	0	0	0	0	0	0	6.45886e-05
Euzebya	0	7.61998e-06	0	0	2.31825e-05	0	4.59605e-05	0
Geoalkalibacter	0	0	0	0	7.7275e-06	0	3.67684e-05	0
Myroides	0	0	0	0	0	0	0	0
Thioalkalimicrobium	0	0	0	0	0	0	2.75763e-05	4.5212e-05
Saccharomonospora	2.69426e-05	2.28599e-05	0	8.47013e-06	0.00015455	0	0	0
Seohaeicola	0	0	0	0	0	0	0	0
Peptostreptococcus	0	0	0	0	0	2.30028e-05	0	0
Dactylosporangium	0	6.09598e-05	0	0	0.00018546	0	0	0
Mobiluncus	0	7.61998e-06	0	0	7.7275e-06	0	1.83842e-05	0
Denitratisoma	0	0	0	0	0	0	9.19211e-06	6.45886e-06
Desulfosporosinus	0	2.28599e-05	3.67026e-05	0	0	1.15014e-05	2.75763e-05	1.93766e-05
Roseiarcus	0	0	0	0	0	0	0	0
Citreicella	0	0	3.67026e-05	0	0	0	0	0
Dialister	2.69426e-05	3.04799e-05	3.67026e-05	0	0	0	1.83842e-05	6.45886e-06
Thermoanaerobaculum	0	0	0	8.47013e-06	0	0	0	0
Cycloclasticus	2.69426e-05	0	0	0	0	0	1.83842e-05	8.39652e-05
Spiroplasma	0	0	0	0	0	0	0	1.93766e-05
Constrictibacter	0	7.61998e-06	0	8.47013e-06	0	0	3.67684e-05	7.75064e-05
Finegoldia	0.000242483	1.524e-05	0.000220216	5.08208e-05	0	1.15014e-05	0	0
Methylocella	0	0	3.67026e-05	0	0	0.000103513	2.75763e-05	6.45886e-06
Coprococcus	0	7.61998e-06	0	8.47013e-06	7.7275e-06	0	0	0
Cnuella	0	0	0	1.69403e-05	0	0	0.000220611	2.58355e-05
Eggerthella	0	0	0	0	0	0	0	0
Actinophytocola	0	0	0	0	2.31825e-05	0	0	0
Chondromyces	0	0	0	0	0	0	0.000101113	0
Permianibacter	0	1.524e-05	0	0	0	0	6.43447e-05	1.93766e-05
Yonghaparkia	0	7.61998e-06	3.67026e-05	0	0	0	9.19211e-06	0
Thiohalobacter	0	0	0	0	0	0	1.83842e-05	0.00016793
Zunongwangia	0	0	0	0	0	0	0	0
Methylomicrobium	2.69426e-05	0	0	0	2.31825e-05	0	0	6.45886e-06
Gordonibacter	0	0	0	0	0	0	0	0
Anaerobacterium	0	1.524e-05	3.67026e-05	0	0.000177732	0	0	0
Rhodomicrobium	0	7.61998e-06	0	0	0	0	1.83842e-05	6.45886e-06
Aliidiomarina	0	0	0	0	0	1.15014e-05	0	6.45886e-06
Iamia	0	0	0	0	0	0	4.59605e-05	0
Fretibacter	0	0	0	0	0	0	2.75763e-05	0
Methylomonas	0	0	0	0	0	0	0	0
Aestuariispira	0	0	0	0	0	0	0	6.45886e-06
Persicobacter	0	0	0	0	0	0	0	1.29177e-05
Dyadobacter	0	0	0	0	7.7275e-06	2.30028e-05	4.59605e-05	6.45886e-06
Namhaeicola	0	0	0	0	0	0	0	0
Geothrix	0	0	0	0	7.7275e-06	0	0	0
Malikia	0	0	0	0	0	0	1.83842e-05	0
Profundibacterium	0	0	0	0	0	0	0	0
Kriegella	0	0	0	0	0	0	0	0
Aureibacter	0	0	0	0	0	0	0	6.45886e-06
Mitsuaria	0	0	3.67026e-05	0	0	1.15014e-05	1.83842e-05	1.93766e-05
Enterobacter	5.38851e-05	2.28599e-05	0	4.23506e-05	1.5455e-05	0	0	6.45886e-06
Gillisia	0	0	0	0	0	0	4.59605e-05	0
Pelolinea	0	7.61998e-06	3.67026e-05	0	0	0	1.83842e-05	1.29177e-05
Ralstonia	0	4.57199e-05	7.34053e-05	0	0	0	0	6.45886e-06
Salinispirillum	0	6.85798e-05	0	2.54104e-05	7.7275e-06	0	0	0
Janibacter	0	0	0	0	0	3.45042e-05	0	0
Aminicenantes_genera_incertae_sedis	2.69426e-05	1.524e-05	0	0	0	0	2.75763e-05	2.58355e-05
Gluconacetobacter	0	7.61998e-06	0	8.47013e-06	1.5455e-05	0	1.83842e-05	6.45886e-06
Methylocaldum	0	0	0	0	0	0	0.000119497	6.45886e-06
Stackebrandtia	0	0	0	0	0	0	0	6.45886e-06
Phycicoccus	0	0	0	0	7.7275e-06	0	0	0
Rubritepida	0	0	0	0	0	0	0	0
Cellulosilyticum	0	0	0	0	1.5455e-05	0	0	0
Polyangium	0	0	0	0	0	0	0.000119497	1.93766e-05
Tistrella	0	0	0	0	0	0	2.75763e-05	2.58355e-05
GpX	0	0	0	0	0.000115912	0	0	0
Thiohalospira	0	0	0	0	0	0	0	3.22943e-05
Arcanobacterium	0	0	0	0	0	1.15014e-05	0.000137882	0
Robiginitomaculum	0	0	0	0	0	0	0	0
Sediminimonas	0	0	0	0	0	0	0	0
Granulosicoccus	0	7.61998e-06	0	0	0	0	9.19211e-06	7.75064e-05
Parablastomonas	0	0	0	0	0	0	9.19211e-06	2.58355e-05
Methylovorus	0	0	0	0	0	0	0	0
Deferribacter	0	7.61998e-06	3.67026e-05	8.47013e-06	1.5455e-05	1.15014e-05	0	1.93766e-05
Leptospira	0	1.524e-05	3.67026e-05	0	1.5455e-05	0	9.19211e-06	2.58355e-05
Ochrobactrum	0	0	0	0	0	0	0	0
Sulfobacillus	0	0	0	0	0	1.15014e-05	0	6.45886e-06
Alterococcus	0	2.28599e-05	0	0	0	0	2.75763e-05	6.45886e-06
Sphaerobacter	0	0	0	0	0	0	4.59605e-05	7.75064e-05
Candidatus_Calescibacterium	0	0	0	0	0	0	4.59605e-05	6.45886e-05
Thiopseudomonas	0	0	0	0	0	0	9.19211e-06	0
Psychromonas	0	0	0	0	7.7275e-06	0	0	0
Brochothrix	5.38851e-05	1.524e-05	3.67026e-05	0	0	1.15014e-05	0	1.29177e-05
Methylosinus	0	0	0	0	0	0.000149518	1.83842e-05	6.45886e-06
Kineosporia	0	0	0	0	1.5455e-05	0	0	6.45886e-06
Derxia	0	0	0	0	0	0	2.75763e-05	1.93766e-05
Prolixibacter	0	0	0	0	7.7275e-06	1.15014e-05	0	0
Phyllobacterium	0	4.57199e-05	0.000110108	0	0	0	0	0
Cribrihabitans	0	0	0	0	0	0	0	0
Alpinimonas	0	0	0	0	0	0	0	0
Nguyenibacter	0	7.61998e-06	0	8.47013e-06	0	0	0	1.93766e-05
Parapedobacter	0	0	0	0	0	0	4.59605e-05	3.87532e-05
Paraprevotella	0	0	3.67026e-05	0	1.5455e-05	1.15014e-05	0	0
Shivajiella	0	0	0	0	0	0	0	0
Citrobacter	0	0	0	0	0.000170005	0	0	0
Rhodothermus	0	0	0	0	0	1.15014e-05	0	0
Thermoflexus	0	0	0	0	0	0	9.19211e-06	1.29177e-05
Sunxiuqinia	0	1.524e-05	0.000110108	0	0	0	0	0
Halorhodospira	2.69426e-05	7.61998e-06	3.67026e-05	1.69403e-05	0	2.30028e-05	2.75763e-05	6.45886e-06
Gp11	0	2.28599e-05	0	0	7.7275e-06	0	7.35368e-05	4.5212e-05
Peptostreptococcaceae_incertae_sedis	0	0	0	8.47013e-06	0	0	3.67684e-05	4.5212e-05
Pelospora	0	0	0	0	0	0	3.67684e-05	0
Anaerostipes	0	7.61998e-06	3.67026e-05	0	1.5455e-05	1.15014e-05	0	0
Halococcus	0	0	0	0	0	0	0	0
Dorea	0	1.524e-05	0	0	0	1.15014e-05	0	0
Tessaracoccus	0	0	0	0	0	0	2.75763e-05	1.29177e-05
Syntrophaceticus	0	0	0	0	0	0	4.59605e-05	0
Tepidibacter	0	1.524e-05	3.67026e-05	8.47013e-06	1.5455e-05	4.60056e-05	9.19211e-06	0
Thioprofundum	0	0	0	0	0	0	1.83842e-05	1.29177e-05
Tepidamorphus	0	0	0	0	0	0	0	1.29177e-05
Salmonella	0	0	0.000110108	0	7.7275e-06	2.30028e-05	0	0
Mechercharimyces	0	0	0	0	0	0	7.35368e-05	6.45886e-06
Magnetospira	0	0	0	0	0	0	0	0
Diaphorobacter	0	0	0	0	0	0	0	0
Aquincola	0	0	0	0	0	0	0	1.29177e-05
Lysinibacillus	0	0	0.000110108	0	3.86375e-05	1.15014e-05	0	0
Herminiimonas	0	0	3.67026e-05	0	0	2.30028e-05	9.19211e-05	3.87532e-05
Fictibacillus	0	7.61998e-06	0	0	7.7275e-06	4.60056e-05	4.59605e-05	4.5212e-05
Frateuria	0	0	0	0	0	0	0	0
Hahella	0	0	0	0	0	0	9.19211e-06	0
Gp19	0	0	0	8.47013e-06	0	0	0	7.10475e-05
Fusibacter	0	7.61998e-06	0	0	0	0	9.19211e-06	6.45886e-06
Pontibacillus	0	0	0	0	0	1.15014e-05	0	0
Hellea	0	0	0	0	0	0	3.67684e-05	4.5212e-05
Hydrogenophilus	0	0	0	0	0	0	9.19211e-06	0
Arachidicoccus	2.69426e-05	0	0	0	0	0	0	3.87532e-05
Oceanithermus	0	0	0	0	0	0	0	6.45886e-06
Acidisphaera	0	0	0	0	0	0	1.83842e-05	6.45886e-06
Frigidibacter	0	7.61998e-06	3.67026e-05	0	7.7275e-06	2.30028e-05	0	0
Gracilibacter	2.69426e-05	0	0.000110108	0	8.50025e-05	1.15014e-05	0	0
Thiolamprovum	0	3.80999e-05	0	5.08208e-05	0	1.15014e-05	9.19211e-06	0
Endobacter	0	0	0	0	0	0	9.19211e-06	6.45886e-06
Methylosarcina	0	0	0	0	0	0	0	3.87532e-05
Capnocytophaga	0	0	0	0	0	9.20111e-05	0	0
Dasania	0	0	0	0	0	0	0	0
Schleiferia	0	0	0	0	0	0	2.75763e-05	3.22943e-05
Pricia	0	0	0	0	0	0	0	0
Gp20	0	7.61998e-06	0	0	0	0	0	0
Magnetospirillum	0	0	0	0	0	0	1.83842e-05	2.58355e-05
Caloramator	0	0	0	0	0	0	0	0
Aestuariibacter	0	0	0	8.47013e-06	0	0	0	0
Acidithiobacillus	0	0	0	0	0	0	0	3.87532e-05
Siccibacter	0	3.80999e-05	0	6.7761e-05	1.5455e-05	0	0	0
Anaerorhabdus	0	0	0	0	0	0	0	0
Diplorickettsia	0	0	0	0	0	0	9.19211e-06	2.58355e-05
Pyrinomonas	0	0	0	0	0	0	8.2729e-05	0
Ignavibacterium	2.69426e-05	0	0	0	0	0	0	6.45886e-06
Methylobacter	2.69426e-05	0	0	0	0	0	1.83842e-05	3.87532e-05
Maribius	0	0	0	0	0	0	0	0
Gp26	0	0	3.67026e-05	0	0	0	1.83842e-05	1.93766e-05
Erysipelothrix	0	0	0	0	0	0	7.35368e-05	1.93766e-05
Halioglobus	0	0	0	0	0	0	0	0
Niveispirillum	0	0	0	0	0	0	0	6.45886e-06
Pontibacter	0	0	7.34053e-05	0	0	0	9.19211e-06	0
Nocardiopsis	0	2.28599e-05	3.67026e-05	8.47013e-06	6.95475e-05	0	9.19211e-06	0
Desulforhabdus	0	0	0	0	0	0	4.59605e-05	2.58355e-05
Formosa	0	0	0	0	0	0	0	0
Croceitalea	0	0	0	0	0	0	9.19211e-06	2.58355e-05
Telluria	0	0	0	0	0	1.15014e-05	0	2.58355e-05
Rhodoglobus	0	3.04799e-05	0	0	0	2.30028e-05	0	0
Pantoea	2.69426e-05	0	0	8.47013e-06	0	0	0	6.45886e-06
Kingella	0	0	3.67026e-05	0	0	0	0	0
Seonamhaeicola	0	0	0	0	0	0	0	0
Marinospirillum	0	0	0	1.69403e-05	0	0	0	0
Anderseniella	0	0	0	0	0	0	0	1.93766e-05
Thalassolituus	0	0	0	0	0	0	0	0
Limnobacter	0	0	3.67026e-05	0	2.31825e-05	0	7.35368e-05	0
Actinoalloteichus	0	0	0	0	0	0	4.59605e-05	0
Fusicatenibacter	0	0	7.34053e-05	0	0	1.15014e-05	0	0
Jejudonia	0	0	0	0	0	0	0	0
Acetobacterium	0	0	3.67026e-05	8.47013e-06	0	0	9.19211e-06	0
Zhongshania	0	0	0	0	0	0	2.75763e-05	4.5212e-05
Persicitalea	0	0	0	0	0	0	0	0
Gelidibacter	0	0	0	0	0	0	0	0
Desulforegula	2.69426e-05	0	0	0	0	0	0	1.29177e-05
Pectinatus	0	0	0	0	0	0	1.83842e-05	1.93766e-05
Pseudohaliea	0	0	0	0	0	0	0	0
Rubribacterium	0	0	0	0	0	0	0	0
Weissella	0	7.61998e-06	0.000146811	0	0	1.15014e-05	1.83842e-05	6.45886e-06
Phascolarctobacterium	0	1.524e-05	3.67026e-05	0	0	0	0	0
Sporosarcina	0	0	0	0	0	2.30028e-05	9.19211e-06	0
Abiotrophia	0	0	0	0	0	0	0	0
Thiocapsa	0	0	0	0	0	0	9.19211e-06	6.45886e-06
Rudanella	0	0	0	0	0	0	0	0
Geothermobacter	0	0	0	0	0	0	0	6.45886e-06
Texcoconibacillus	0	0	0	0	0	1.15014e-05	4.59605e-05	6.45886e-06
Lentilitoribacter	0	7.61998e-06	0	0	0	0	0	0
Pusillimonas	0	0	0	0	0	0	0	9.6883e-05
Dethiosulfovibrio	0	0	0	0	0	1.15014e-05	0	0
Alishewanella	0	7.61998e-06	0	0	0	0	2.75763e-05	0
Chromobacterium	0	0	0	0	0	0	0	1.29177e-05
Carboxylicivirga	0	0	0	0	0	0	0	0
Sulfurisoma	0	0	0	0	0	0	0	0
Mariniphaga	0	3.04799e-05	0	0	0	0	9.19211e-06	0
Sporomusa	0	0	0.000110108	0	3.091e-05	0	0	0
Gp18	0	0	0	0	0	0	1.83842e-05	1.93766e-05
Mucinivorans	0	0	0	0	0	0	9.19211e-06	1.29177e-05
Herbaspirillum	0	0	0	0	0	0	1.83842e-05	6.45886e-06
Ignatzschineria	0	0	0	0	0	0	3.67684e-05	5.81298e-05
Thermaerobacter	0	0	0	8.47013e-06	0	0	0	1.29177e-05
Snuella	0	0	0	0	0	0	0	0
Photobacterium	2.69426e-05	0	0	0	0	0	0	0
Spiribacter	0	0	0	0	0	0	9.19211e-06	2.58355e-05
Anaerosalibacter	0	1.524e-05	0	0	0	0	0	0
Desulfurobacterium	0	0	0	0	0	0	0	6.45886e-06
Levilinea	0	0	0	0	0	0	9.19211e-06	6.45886e-06
Leuconostoc	2.69426e-05	7.61998e-06	0	8.47013e-06	7.7275e-06	1.15014e-05	0	2.58355e-05
Nesterenkonia	0	7.61998e-06	0	0	7.7275e-05	0	0	0
Muriicola	0	0	0	0	0	0	9.19211e-06	0
Sphaerochaeta	0	0	0	0	0	0	0	0
Saprospira	0	0	0	0	0	0	0	0
Terrisporobacter	0	1.524e-05	3.67026e-05	8.47013e-06	7.7275e-06	1.15014e-05	9.19211e-06	0
Paludibacter	0	0	0	6.7761e-05	0	1.15014e-05	0	0
Sporacetigenium	0	0	7.34053e-05	0	7.7275e-06	1.15014e-05	0	0
Mesoflavibacter	0	0	0	0	0	0	0	0
Draconibacterium	0	0	0	0	0	1.15014e-05	5.51526e-05	6.45886e-06
Pseudopedobacter	0	1.524e-05	0	0	7.7275e-06	0	2.75763e-05	1.93766e-05
Desulfopila	0	0	0	0	0	0	9.19211e-06	5.81298e-05
Thiorhodococcus	0	0	0	0	0	0	0	1.93766e-05
Glaciecola	0	0	0	8.47013e-06	0	0	0	6.45886e-06
Chromatium	0	0	0	0	0	0	0	1.93766e-05
Aliiroseovarius	0	0	0	0	0	0	0	0
Extensimonas	0	0	3.67026e-05	0	0	0	0	0
Gallionella	0	0	0	0	0	0	0	6.45886e-06
Lutibaculum	0	0	0	0	0	0	0	0
Kyrpidia	2.69426e-05	0	0	0	0	0	9.19211e-06	1.93766e-05
Komagataeibacter	0	0	0	0	0	1.15014e-05	9.19211e-06	1.29177e-05
Limnohabitans	0	0	0	0	0	0	1.83842e-05	4.5212e-05
Umezawaea	0	2.28599e-05	0	0	5.40925e-05	0	0	0
Hyunsoonleella	0	0	0	0	0	0	0	0
Sedimenticola	0	0	0	0	0	0	0	0
Azospira	0	0	0	0	0	0	0	0
Eudoraea	0	7.61998e-06	0	0	0	0	0	0
Amycolicicoccus	0	0	0	0	3.86375e-05	0	0	0
Ammoniphilus	0	0	0	0	0	1.15014e-05	0	0
GpXII	0	0	0	0	0	0	0	0
Lacinutrix	0	0	0	0	0	0	0	0
Actinotalea	0	0	0	0	0	1.15014e-05	0	0
Fulvitalea	0	0	0	0	0	0	0	0
GpIII	0	0	0	0	0	0	0	0
Thiohalorhabdus	0	0	0	0	0	0	0	1.29177e-05
Desulfofaba	0	0	0	0	0	0	8.2729e-05	6.45886e-06
Aliifodinibius	0	0	0	0	0	0	0	0
Terasakiella	0	0	0	0	0	1.15014e-05	0	1.29177e-05
Ferrimicrobium	0	0	0	0	0	0	9.19211e-06	6.45886e-06
Chlorobaculum	0	1.524e-05	3.67026e-05	0	1.5455e-05	0	9.19211e-06	0
Antarctobacter	0	0	0	0	0	0	0	0
Pseudenhygromyxa	0	0	0	0	0	0	2.75763e-05	1.29177e-05
Gp23	0	7.61998e-06	0	0	0	0	9.19211e-06	0
Diaminobutyricibacter	0	0	3.67026e-05	0	1.5455e-05	0	9.19211e-06	4.5212e-05
Salicola	0	0	0	0	0	0	0	0
Pelotomaculum	0	0	0	8.47013e-06	0	0	9.19211e-06	3.22943e-05
Wohlfahrtiimonas	0	0	0	0	0	0	0	6.45886e-06
Gemmiger	0	7.61998e-06	3.67026e-05	8.47013e-06	0	0	0	0
Saccharofermentans	0	0	0	8.47013e-06	1.5455e-05	0	0	6.45886e-06
Hippea	0	0	0	0	0	0	9.19211e-06	0
Coprobacillus	0	0	0	0	1.5455e-05	1.15014e-05	0	0
Lutimonas	0	0	0	0	0	0	0	0
Mongoliitalea	0	0	0	0	0	0	0	0
Flammeovirga	0	0	0	0	0	0	0	0
Methylothermus	0	7.61998e-06	3.67026e-05	0	0	2.30028e-05	0	6.45886e-06
Lutibacter	0	0	0	0	0	0	0	6.45886e-06
Martelella	0	0	0.000110108	0	0	1.15014e-05	9.19211e-06	0
Caenispirillum	0	0	0	0	0	0	3.67684e-05	2.58355e-05
Asaccharospora	0	1.524e-05	7.34053e-05	0	1.5455e-05	9.20111e-05	9.19211e-06	0
Laceyella	0	0	0	8.47013e-06	0	0	0	0
Mogibacterium	0	0	3.67026e-05	0	0	0	9.19211e-06	6.45886e-06
Oceanirhabdus	0	0	0	8.47013e-06	0	0	9.19211e-06	6.45886e-06
Zobellia	0	0	0	0	0	0	0	0
Catenovulum	2.69426e-05	0	0	8.47013e-06	0	0	0	0
Mangrovibacterium	0	0	0	0	0	0	5.51526e-05	6.45886e-06
Thioclava	0	7.61998e-06	0	0	0	0	0	1.29177e-05
Polaribacter	0	0	0	0	0	0	0	6.45886e-06
Aquabacter	0	0	0	0	0	0	0	0
Blastococcus	0	0	0	0	0	1.15014e-05	0	0
Haematobacter	0	7.61998e-06	0	0	0	0	0	0
Christensenella	0	7.61998e-06	0	0	0	0	0	6.45886e-06
Mameliella	2.69426e-05	7.61998e-06	0	0	0	0	0	0
Dokdonia	0	7.61998e-06	0	0	0	0	1.83842e-05	6.45886e-06
Butyrivibrio	0	7.61998e-06	3.67026e-05	0	0	0	0	6.45886e-06
Kitasatospora	0	7.61998e-06	3.67026e-05	0	3.091e-05	0	9.19211e-06	0
Streptosporangium	0	0	7.34053e-05	0	0	0	9.19211e-06	6.45886e-06
Acetoanaerobium	0	7.61998e-06	0	8.47013e-06	7.7275e-06	2.30028e-05	1.83842e-05	0
Rudaea	0	0	0	0	0	0	0	1.29177e-05
Desulfuromusa	0	7.61998e-06	0	0	7.7275e-06	0	0	0
Desulfosporomusa	0	0	0	0	0	0	0	0
Tepidiphilus	0	0	0	0	0	0	0	2.58355e-05
Parasphingopyxis	0	0	0	0	0	0	9.19211e-06	0
Brachymonas	0	0	0	0	0	0	0	1.93766e-05
Dickeya	0	3.80999e-05	3.67026e-05	1.69403e-05	0	0	0	0
Gp14	2.69426e-05	7.61998e-06	0	0	7.7275e-06	0	4.59605e-05	0
Rathayibacter	0	0	0	0	0	0	0	6.45886e-05
Stakelama	0	7.61998e-06	0	0	0	0	0	1.29177e-05
Segniliparus	2.69426e-05	7.61998e-06	0	0	3.86375e-05	0	0	0
Yeosuana	0	0	0	0	0	0	0	0
Hanstruepera	0	0	0	0	0	0	0	0
Victivallis	0	0	0	0	0	0	0	6.45886e-06
Flavirhabdus	0	0	0	0	0	0	0	0
Jeongeupia	0	0	0	0	0	0	9.19211e-06	0
Agaribacter	0	7.61998e-06	0	0	0	0	0	0
Pannonibacter	0	0	0	0	7.7275e-06	0	0	0
Thioalkalispira	0	0	0	0	0	0	0	0
Intestinibacter	0	2.28599e-05	0	0	0	8.05097e-05	0	0
Anaerobaculum	0	7.61998e-06	0	8.47013e-06	0	0	0	1.29177e-05
Ornithinibacillus	0	0	0	0	0	0	0	0
Thalassotalea	0	7.61998e-06	0	8.47013e-06	0	1.15014e-05	9.19211e-06	0
Litoribacter	0	0	0	0	0	0	0	0
Lonsdalea	2.69426e-05	0	0	1.69403e-05	0	0	0	0
Sulfurihydrogenibium	0	0	3.67026e-05	8.47013e-06	7.7275e-06	0	9.19211e-06	6.45886e-06
Cellulophaga	0	0	0	0	0	0	0	0
Schumannella	0	0	0	0	0	0	0	0
Phytomonospora	0	0	0	0	0	0	5.51526e-05	0
Zobellella	0	0	0	0	0	0	9.19211e-06	6.45886e-06
Aggregicoccus	0	0	0	0	0	0	1.83842e-05	2.58355e-05
Selenomonas	0	0	3.67026e-05	0	7.7275e-06	0	0	0
Ferrithrix	0	0	0	0	0	0	1.83842e-05	0
Rhodovibrio	0	0	0	0	0	0	9.19211e-06	6.45886e-06
Moorella	0	7.61998e-06	0	0	0	0	0	0
Borreliella	0	0	0	4.23506e-05	0	3.45042e-05	0	2.58355e-05
Olivibacter	0	0	0	0	0	0	0	0
Simplicispira	0	0	0	0	0	0	0	0
Atopobium	0	0	0	0	0	0	0	0
Spongiibacterium	0	0	0	0	0	0	0	0
Marvinbryantia	2.69426e-05	0	0	0	7.7275e-06	1.15014e-05	0	6.45886e-06
Planomicrobium	0	0	0	0	0	0	0	0
Photorhabdus	0	1.524e-05	0	0	7.7275e-06	0	0	6.45886e-06
Kosakonia	0	4.57199e-05	0	3.38805e-05	0	0	0	0
Caldicellulosiruptor	0	0	0	0	0	0	9.19211e-06	1.29177e-05
Leeia	5.38851e-05	7.61998e-06	0	0	0	0	9.19211e-06	0
Effusibacillus	0	0	0	0	0	0	0	5.81298e-05
Thermonema	0	0	0	0	0	0	9.19211e-06	1.29177e-05
Desulfatiglans	0	0	0	0	0	0	3.67684e-05	0
Sinobacterium	0	0	0	0	0	0	0	0
Candidatus_Kuenenia	0	0	0	0	0	0	0	7.75064e-05
Yersinia	0	3.04799e-05	0	4.23506e-05	0	0	0	0
Desulfocella	0	0	0	0	0	0	0	1.29177e-05
Caldanaerobius	2.69426e-05	1.524e-05	0	0	7.7275e-06	0	9.19211e-06	0
Marivita	0	0	0	0	0	0	0	0
Caldicoprobacter	0	0	0	8.47013e-06	7.7275e-06	0	1.83842e-05	0
Cardiobacterium	0	0	0	0	0	0	0	0
Balneatrix	0	7.61998e-06	0	0	0	0	0	0
Leptospirillum	0	0	0	0	0	0	1.83842e-05	2.58355e-05
Xenorhabdus	2.69426e-05	0	0	1.69403e-05	7.7275e-06	0	0	1.29177e-05
Caldisericum	0	0	0	0	0	0	9.19211e-06	1.29177e-05
Marinifilum	0	7.61998e-06	0	0	0	0	0	2.58355e-05
Fructobacillus	0	0	0	0	0	0	0	0
Planococcaceae_incertae_sedis	0	0	0	0	0	0	0	0
Oceanicella	0	0	0	0	0	0	0	0
Teredinibacter	2.69426e-05	0	0	0	0	0	0	0
Flavonifractor	0	0	0	0	0	0	0	6.45886e-06
Odoribacter	0	0	0	8.47013e-06	0	1.15014e-05	0	0
Solobacterium	0	0	0	0	0	0	0	0
Sporolactobacillus	0	0	3.67026e-05	0	7.7275e-06	1.15014e-05	0	6.45886e-06
Sporosalibacterium	0	1.524e-05	0	0	1.5455e-05	0	0	0
Neoasaia	0	0	0	0	0	1.15014e-05	9.19211e-06	6.45886e-06
Angulomicrobium	0	0	0	0	0	0	0	0
Clostridium_XlVb	0	0	0	0	7.7275e-06	0	0	1.29177e-05
Rhodoblastus	0	0	0	0	0	0	0	0
Cronobacter	2.69426e-05	7.61998e-06	0	0	7.7275e-06	0	0	0
Cohnella	0	7.61998e-06	0	8.47013e-06	7.7275e-06	1.15014e-05	0	0
Thermophagus	0	0	0	0	0	0	0	0
Cystobacter	0	0	0	0	0	0	1.83842e-05	2.58355e-05
Fervidobacterium	0	0	0	0	0	1.15014e-05	1.83842e-05	1.93766e-05
Providencia	0	1.524e-05	0	8.47013e-06	0	0	9.19211e-06	0
Anaerovorax	0	0	0	8.47013e-06	0	1.15014e-05	0	6.45886e-06
Actinomadura	0	7.61998e-06	0	0	1.5455e-05	0	0	0
Anaerobranca	0	0	0	0	0	0	1.83842e-05	0
Desulfosarcina	0	0	0	0	0	0	2.75763e-05	0
Aquibacter	0	0	0	0	0	0	0	0
Heliophilum	0	0	0	0	0	0	9.19211e-06	0
Pseudaminobacter	0	0	0	0	0	0	0	6.45886e-06
Shimia	0	0	0	0	0	0	0	0
Oribacterium	0	0	3.67026e-05	0	0	1.15014e-05	0	6.45886e-06
Flindersiella	0	0	0	0	0	0	0	0
Modestobacter	0	1.524e-05	0	0	0	0	0	0
Persicirhabdus	0	0	3.67026e-05	0	7.7275e-06	0	9.19211e-06	0
Starkeya	0	0	0	0	0	9.20111e-05	0	0
Simonsiella	0	0	0.000220216	0	0	0	0	0
Natroniella	0	0	0	0	0	0	0	2.58355e-05
Chloroflexus	0	1.524e-05	0	0	0	0	0	0
Panacagrimonas	0	0	0	0	0	0	3.67684e-05	1.29177e-05
Anaerospora	0	5.33398e-05	0	0	0	0	0	0
Fonticella	0	0	7.34053e-05	8.47013e-06	7.7275e-06	4.60056e-05	0	6.45886e-06
Holdemanella	0	0	0	0	0	1.15014e-05	0	0
Sporohalobacter	0	0	0	0	0	0	9.19211e-06	1.29177e-05
Anaeroplasma	0	0	0	0	0	0	0	6.45886e-06
Bowmanella	2.69426e-05	0	0	0	0	0	0	0
Facklamia	0	0	0	8.47013e-06	0	0	2.75763e-05	6.45886e-06
Peptococcus	0	0	0	0	0	0	0	0
Fodinicola	0	0	0	0	0	0	1.83842e-05	1.93766e-05
Actinotignum	0	0	0	0	1.5455e-05	0	5.51526e-05	0
Algicola	0	1.524e-05	0	8.47013e-06	0	0	0	0
Symbiobacterium	0	0	0	0	0	0	0	0
Virgisporangium	0	2.28599e-05	0	0	3.86375e-05	0	0	0
Youngimonas	2.69426e-05	0	0	0	0	1.15014e-05	0	0
Basilea	0	0	0	0	0	0	1.83842e-05	1.93766e-05
Gracilibacillus	0	0	0	0	0	0	0	0
Caminibacter	0	0	0	0	0	0	1.83842e-05	6.45886e-06
Pseudoflavonifractor	0	0	0	0	0	0	9.19211e-06	1.93766e-05
Formivibrio	0	0	0	0	0	0	1.83842e-05	4.5212e-05
Naasia	0	0	0	0	0	1.15014e-05	0	0
Armatimonadetes_gp6	0	0	0	0	7.7275e-06	0	9.19211e-06	6.45886e-06
Boseongicola	0	0	0	0	0	0	0	0
Acetivibrio	0	0	0.000110108	0	0	0	0	0
Actinopolymorpha	0	7.61998e-06	0	0	1.5455e-05	1.15014e-05	9.19211e-06	0
Spirilliplanes	0	1.524e-05	0	0	4.6365e-05	0	0	0
Clostridium_XII	0	0	0	0	0	0	0	0
Marivirga	0	0	0	0	0	0	0	6.45886e-06
Luteimonas	0	0	0	0	0	0	0	0
Aquisalimonas	0	1.524e-05	0	0	0	0	0	0
Gardnerella	0	0	0	8.47013e-06	0	1.15014e-05	0	0
Litoribacillus	0	0	0	0	0	0	0	6.45886e-06
Lebetimonas	0	0	0	0	0	0	9.19211e-06	0
Natranaerovirga	0	0	0	8.47013e-06	0	1.15014e-05	0	0
Pseudobacteroides	0	1.524e-05	0	0	7.7275e-06	0	0	0
Rhabdothermus	0	0	0	0	0	0	0	0
Arhodomonas	0	0	0	0	7.7275e-06	0	0	1.29177e-05
Alkanindiges	0	0	0	0	0	0	1.83842e-05	3.87532e-05
Murdochiella	0	0	0	0	0	0	0	3.87532e-05
Ciceribacter	0	0	0	0	0	0	0	0
Pyramidobacter	0	0	0	0	0	0	0	0
Dissulfuribacter	0	0	0	0	0	0	0	0
Halovibrio	0	0	0	0	0	0	0	0
Gp13	0	0	0	0	7.7275e-06	0	0	1.29177e-05
Raoultella	0	2.28599e-05	0	0	0	0	0	0
Acetitomaculum	0	0	0	0	0	0	0	0
Litoreibacter	0	0	0	0	0	0	0	0
Dictyoglomus	0	0	0	0	0	0	0	3.22943e-05
Xylophilus	0	0	0	0	0	0	0	0
Kosmotoga	0	0	0	0	0	0	0	1.29177e-05
Tumebacillus	0	0	0	0	0	0	0	0
Thermodesulfovibrio	0	0	3.67026e-05	8.47013e-06	0	0	0	6.45886e-06
Collimonas	0	0	3.67026e-05	1.69403e-05	0	4.60056e-05	0	0
Wenxinia	2.69426e-05	0	0	0	7.7275e-06	0	0	0
Gp12	0	0	0	0	0	0	3.67684e-05	0
Gp25	0	0	0	8.47013e-06	0	0	0	1.29177e-05
Catonella	0	0	0	0	7.7275e-06	0	0	6.45886e-06
Flavimarina	0	0	0	0	0	0	0	0
Fulvimarina	0	0	0	0	0	0	0	0
Polymorphobacter	0	0	0	0	0	0	0	0
Leisingera	0	0	0	0	0	0	0	0
Fluviimonas	2.69426e-05	0	0	0	0	0	0	6.45886e-06
Syntrophobacter	0	0	0	0	0	0	3.67684e-05	6.45886e-06
Yokenella	0	0	0	0	0	0	0	0
Salinicola	0	0	0	0	0	0	0	0
Carnobacterium	0	7.61998e-06	0	0	0	0	0	0
Marmoricola	8.08277e-05	0	0	0	0	1.15014e-05	0	0
Robertkochia	0	0	0	0	0	0	0	1.29177e-05
Actinobacillus	0	0	0	0	0	1.15014e-05	0	0
Hansschlegelia	0	0	0	0	0	0	0	0
Jiangella	0	7.61998e-06	0	0	0	0	0	0
Streptacidiphilus	0	0	0	0	7.7275e-06	0	0	6.45886e-06
Niastella	0	0	0	0	0	0	1.83842e-05	0
Sediminitomix	0	0	0	0	0	0	0	2.58355e-05
Carboxydothermus	2.69426e-05	0	0	0	0	1.15014e-05	0	0
Klebsiella	2.69426e-05	1.524e-05	0	1.69403e-05	0	0	0	0
Geodermatophilus	0	7.61998e-06	0	0	0	0	0	0
Microbacter	0	0	0	1.69403e-05	0	0	2.75763e-05	1.29177e-05
Amphritea	0	0	0	0	0	0	0	0
Aggregatibacter	0	0	0	0	0	0	9.19211e-06	0
Methylorosula	0	0	0	0	0	0	0	0
Pseudoclavibacter	0	0	0	8.47013e-06	0	0	9.19211e-06	0
Magnetococcus	0	0	0	0	7.7275e-06	0	9.19211e-06	0
Bellilinea	0	0	0	0	0	0	0	1.29177e-05
Methylobrevis	0	0	0	0	0	0	0	0
Riemerella	0	0	0	0	0	0	0	0
Pseudobacteriovorax	0	0	3.67026e-05	0	0	0	9.19211e-06	0
Eilatimonas	0	0	0	0	0	0	0	0
Beutenbergia	0	7.61998e-06	0	0	2.31825e-05	1.15014e-05	0	0
Anoxybacter	0	0	0	0	7.7275e-06	1.15014e-05	3.67684e-05	0
Pseudobutyrivibrio	0	0	0	0	7.7275e-06	1.15014e-05	9.19211e-06	0
Lachnospira	0	0	0	8.47013e-06	7.7275e-06	0	0	6.45886e-06
Fodinibius	0	0	0	0	0	0	0	0
Thermomicrobium	0	0	0	0	7.7275e-06	0	9.19211e-06	6.45886e-06
Rufibacter	0	0	0	0	0	0	0	6.45886e-06
Subsaximicrobium	0	0	0	0	0	0	0	1.29177e-05
Sungkyunkwania	0	0	0	0	0	0	9.19211e-06	0
Salinicoccus	0	0	0	8.47013e-06	0	0	0	0
Leadbetterella	0	0	0	0	0	0	0	6.45886e-06
Gp5	0	7.61998e-06	0	0	0	0	1.83842e-05	0
Pelosinus	0	0	0	0	0	0	0	0
Rhodospirillum	0	0	0	0	0	0	9.19211e-06	0
Cellulomonas	0	7.61998e-06	0	0	2.31825e-05	0	0	0
Thiohalocapsa	0	0	0	0	0	0	0	0
Candidatus_Solibacter	0	0	0	0	0	0	0	1.29177e-05
Spirillum	0	0	0	0	0	0	0	0
WPSUnclassified2_genera_incertae_sedis	0	0	0	0	0	0	0	4.5212e-05
Aminobacterium	0	7.61998e-06	0	0	0	0	0	0
Eisenbergiella	0	0	0	0	7.7275e-06	0	0	6.45886e-06
Umboniibacter	0	0	0	0	0	0	0	0
Breoghania	0	0	0	0	0	0	0	0
Rubrivirga	0	0	0.000110108	0	0	0	0	1.29177e-05
Azorhizobium	0	0	0	0	0	0	9.19211e-06	0
Roseinatronobacter	0	7.61998e-06	0	0	0	0	0	0
Rhodospira	0	1.524e-05	0	0	0	0	0	0
Bangiophyceae	0	0	0	0	0	0	0	0
Cobetia	0	0	0	0	0	0	0	0
Sebaldella	0	0	3.67026e-05	8.47013e-06	0	1.15014e-05	0	0
Lentibacillus	0	0	0	0	0	0	0	0
Salipiger	0	0	0	0	0	0	0	0
Rhodovarius	0	0	0	0	0	0	5.51526e-05	0
Planifilum	0	0	0	0	0	3.45042e-05	0	6.45886e-06
Saccharicrinis	0	0	0	0	0	0	9.19211e-06	6.45886e-06
Ezakiella	0	7.61998e-06	0.000146811	0	0	0	9.19211e-06	0
Carboxydocella	0	0	0	0	0	0	1.83842e-05	0
Oleibacter	0	0	0	0	0	0	0	0
Marinimicrobium	0	7.61998e-06	0	0	0	0	0	0
Desulfobacterium	0	0	0	0	0	0	4.59605e-05	0
Andreprevotia	0	0	0	0	0	0	1.83842e-05	0
Terribacillus	0	0	0	0	0	0	0	0
Alkalispirillum	0	0	0	0	0	0	0	0
Alkaliflexus	0	0	0	0	0	0	0	0
Ferribacterium	0	0	0	0	0	0	0	1.29177e-05
Citreimonas	0	0	0	0	0	0	0	0
Candidatus_Endomicrobium	0	0	0	0	0	0	0	6.45886e-06
Soonwooa	0	0	0	0	0	0	0	0
Anaerosphaera	0	0	0	0	0	0	0	0
Nitriliruptor	0	0	3.67026e-05	0	7.7275e-06	0	0	6.45886e-06
Tomitella	0	0	7.34053e-05	0	1.5455e-05	0	0	0
Acidimicrobium	0	0	0	0	0	0	0	0
Turicella	0	0	0.000110108	0	0	2.30028e-05	0	0
Epibacterium	0	0	0	0	0	0	0	0
Thiodictyon	0	7.61998e-06	0	0	0	0	0	0
Falsiporphyromonas	0	0	0	0	0	0	0	0
Lutimaribacter	0	0	0	0	0	0	0	0
Azotobacter	0	0	0	0	0	0	0	0
Desulfonatronovibrio	0	0	0	0	0	0	1.83842e-05	0
Hydrotalea	0	0	0	0	0	0	9.19211e-06	6.45886e-06
Salinibacillus	0	0	0	0	0	0	0	0
Jatrophihabitans	0	0	0	0	7.7275e-06	0	0	0
Desulfococcus	0	7.61998e-06	0	0	0	0	0	0
Thermacetogenium	0	0	0	0	0	0	9.19211e-06	6.45886e-06
Flexithrix	0	0	0	0	0	0	9.19211e-06	0
Papillibacter	0	0	0	0	0	1.15014e-05	0	0
Uruburuella	0	7.61998e-06	0	0	0	0	0	0
Agaricicola	0	0	0	0	0	0	0	1.29177e-05
Asteroleplasma	0	0	0	0	0	0	0	0
Johnsonella	0	0	0	0	0	0	0	1.93766e-05
Thiohalophilus	0	0	0	0	0	0	0	0
Gp9	0	7.61998e-06	0	0	0	0	0	0
Erysipelotrichaceae_incertae_sedis	0	0	0	8.47013e-06	0	0	0	0
Ectothiorhodosinus	0	1.524e-05	0	0	0	0	0	0
Neptunomonas	0	0	0	0	0	0	0	0
Pseudochelatococcus	0	0	3.67026e-05	0	0	0	0	6.45886e-06
Helcococcus	0	0	0	0	0	0	0	0
Caldalkalibacillus	0	0	0	0	0	0	0	0
Sediminicola	0	0	0	0	0	0	0	0
Ardenticatena	0	0	0	0	0	0	0	6.45886e-06
Propionispora	0	0	0	0	0	1.15014e-05	0	0
Camelimonas	0	0	0	0	0	0	0	6.45886e-06
Candidimonas	0	0	0	0	0	0	9.19211e-06	0
Fulvibacter	0	0	0	0	0	0	0	0
Nitrospina	0	0	0	8.47013e-06	0	1.15014e-05	0	0
Pelobacter	0	7.61998e-06	0	0	0	1.15014e-05	0	0
Asinibacterium	0	0	0	0	0	0	0	0
Collinsella	2.69426e-05	0	0	0	0	0	9.19211e-06	0
Curtobacterium	0	0	0	0	7.7275e-06	0	0	6.45886e-06
Aestuariibaculum	0	0	0	0	0	0	0	0
Cucumibacter	2.69426e-05	0	0	0	0	0	0	0
Rhodocyclus	0	0	0	8.47013e-06	0	0	0	0
Rudaibacter	0	0	0	0	0	0	0	0
Xylella	0	0	0	0	0	0	0	6.45886e-06
Miniimonas	0	0	0	0	3.091e-05	0	0	0
Proteus	0	7.61998e-06	0	8.47013e-06	0	0	9.19211e-06	0
Metallibacterium	0	0	3.67026e-05	0	0	0	0	0
Flaviflexus	0	7.61998e-06	0	0	1.5455e-05	0	0	0
Alcaligenes	0	0	0	0	0	0	9.19211e-06	0
Sporobacter	0	0	0	0	0	0	0	6.45886e-06
Nautilia	0	0	0	0	0	0	9.19211e-06	0
Melaminivora	0	0	0	0	0	0	0	0
Gallaecimonas	2.69426e-05	0	0	8.47013e-06	0	0	0	0
Acidaminobacter	0	0	0	0	0	0	0	0
Lachnoanaerobaculum	0	0	0	0	0	0	9.19211e-06	0
Paraferrimonas	0	0	0	0	0	0	1.83842e-05	0
Jhaorihella	0	0	0	0	0	0	0	0
Sinomonas	0	0	0	0	0	0	0	0
Succinivibrio	0	0	0	0	0	0	0	0
Planosporangium	0	7.61998e-06	0	0	3.091e-05	0	0	0
Anaerotruncus	0	7.61998e-06	0	0	0	1.15014e-05	9.19211e-06	0
Moheibacter	0	0	0	0	0	0	0	0
Thermicanus	0	7.61998e-06	0	0	0	0	0	6.45886e-06
Aureivirga	0	0	0	0	0	0	0	2.58355e-05
Megamonas	0	2.28599e-05	0	0	0	0	9.19211e-06	0
Acetobacter	0	0	0	0	0	0	9.19211e-06	1.29177e-05
Planococcus	0	1.524e-05	0	0	0	0	0	6.45886e-06
Salirhabdus	0	0	0	0	0	0	0	0
Thermotunica	0	0	0	0	0	0	9.19211e-06	6.45886e-06
Gp21	0	0	0	0	0	0	2.75763e-05	0
Ekhidna	0	0	0	0	0	0	0	0
Geofilum	0	0	0	0	0	0	9.19211e-06	1.29177e-05
Desulfatitalea	0	0	0	0	0	0	0	0
Catenibacterium	0	0	0	0	0	1.15014e-05	9.19211e-06	0
Proteocatella	0	0	0	0	0	0	0	0
Pseudoruegeria	0	0	0	0	0	0	0	0
Oxalicibacterium	0	0	0	0	0	0	9.19211e-06	1.29177e-05
GpXI	0	0	0	0	0	0	0	0
Geothermomicrobium	0	0	0	0	0	0	1.83842e-05	0
Lapillicoccus	0	0	0	0	0	0	0	0
Ornithinibacter	0	7.61998e-06	0	0	1.5455e-05	0	0	0
Fangia	0	0	0	0	0	0	0	0
Syntrophus	0	7.61998e-06	0	0	0	0	0	0
Melioribacter	0	0	0	0	0	0	9.19211e-06	6.45886e-06
Marinimicrobia_genera_incertae_sedis	0	0	0	0	7.7275e-06	0	9.19211e-06	0
Phocaeicola	0	0	0	0	0	0	0	0
Duganella	0	0	3.67026e-05	0	0	0	0	0
Fibrella	0	0	0	0	0	0	0	0
Thermohalobacter	0	7.61998e-06	0	0	0	0	0	6.45886e-06
Saccharothrix	0	0	0	0	1.5455e-05	0	0	0
Microlunatus	0	0	7.34053e-05	0	7.7275e-06	0	0	0
Coprobacter	0	7.61998e-06	0	0	7.7275e-06	0	0	0
Anaerosporobacter	0	0	0	0	0	0	0	0
Catabacter	0	0	0	0	0	0	0	0
Desulfohalobium	0	0	0	0	0	0	0	1.93766e-05
Aquiflexum	0	0	0	0	0	0	0	0
Mahella	0	0	0	8.47013e-06	0	0	0	6.45886e-06
Dolosigranulum	5.38851e-05	1.524e-05	3.67026e-05	0	0	0	0	0
Halanaerobium	0	0	0	0	0	0	0	0
Sporolactobacillaceae_incertae_sedis	0	7.61998e-06	0	0	0	0	0	6.45886e-06
Listeria	0	0	0	0	0	0	9.19211e-06	6.45886e-06
Desulfurella	0	0	0	0	0	0	0	6.45886e-06
Marinitoga	0	0	0	0	0	0	0	6.45886e-06
Paludibacterium	0	0	0	0	0	0	0	0
Desulfobotulus	0	0	0	0	7.7275e-06	0	0	0
Phaeobacter	0	0	0	0	0	0	9.19211e-06	0
Orenia	0	0	0	0	0	0	0	0
Ornatilinea	0	0	0	0	0	0	3.67684e-05	6.45886e-06
Marisediminicola	0	0	0	0	0	0	0	0
Coprothermobacter	0	0	0	0	0	1.15014e-05	9.19211e-06	0
Salinibacter	0	0	0	0	0	0	0	6.45886e-06
Jejuia	0	0	0	0	0	0	0	0
Aurantimonas	0	0	0	0	0	0	0	0
Marininema	0	0	0	0	7.7275e-06	0	0	6.45886e-06
Pseudophaeobacter	0	0	0	0	0	0	0	0
Tropicibacter	0	0	0	0	0	0	0	0
Desulfurispora	0	0	0	0	0	0	9.19211e-06	1.93766e-05
Ureibacillus	0	0	0	0	0	0	0	0
Calditerricola	0	0	0	0	0	0	0	0
Anaerolinea	0	0	0	0	0	0	0	0
Subdivision5_genera_incertae_sedis	0	0	0	0	0	0	0	1.93766e-05
Lutaonella	0	0	0	0	0	0	0	0
Mitsuokella	0	0	0	0	0	0	0	0
Halothermothrix	0	0	0	0	0	0	9.19211e-06	0
Amylibacter	0	0	0	0	0	0	0	0
Heliorestis	0	0	0	0	0	0	0	0
Thermolithobacter	0	0	0	0	0	0	0	0
Belliella	0	0	0	0	0	0	0	0
Armatimonadetes_gp7	0	0	0	0	0	0	9.19211e-06	0
Anaeroglobus	0	0	0	0	0	0	2.75763e-05	6.45886e-06
Pseudokineococcus	0	0	3.67026e-05	0	0	0	0	0
Rahnella	0	1.524e-05	0	1.69403e-05	0	0	0	0
Oceanimonas	0	0	0	8.47013e-06	0	0	0	6.45886e-06
Faecalicoccus	0	0	0	0	0	0	0	0
Roseibacterium	0	0	0	0	0	0	0	0
Poseidonocella	0	0	0	0	0	0	0	0
Petrotoga	0	7.61998e-06	0	0	0	0	0	0
Cellulosimicrobium	0	0	0	0	7.7275e-06	0	0	0
Entomoplasma	0	0	0	0	0	0	0	0
Psychrobacillus	0	0	0	0	0	0	0	0
Alloactinosynnema	0	7.61998e-06	0	0	7.7275e-06	1.15014e-05	0	0
Succiniclasticum	0	0	0	0	7.7275e-06	0	0	0
Mariprofundus	0	0	0	0	0	0	0	0
Williamsia	0	0	0	0	7.7275e-06	0	0	0
Sulfurovum	0	2.28599e-05	0	0	0	0	0	0
Hafnia	2.69426e-05	0	0	1.69403e-05	0	0	0	0
Cesiribacter	0	0	0	0	0	0	0	0
Senegalimassilia	0	0	0.000110108	8.47013e-06	0	0	0	0
Geosporobacter	0	0	0	0	0	3.45042e-05	0	0
Pseudothermotoga	0	0	0	0	0	0	0	0
Chloroherpeton	0	0	0	0	0	0	0	2.58355e-05
Howardella	0	0	0	0	0	0	0	0
Caloranaerobacter	0	0	0	8.47013e-06	7.7275e-06	1.15014e-05	0	0
Gp24	0	0	0	0	0	0	0	6.45886e-06
Thorsellia	0	7.61998e-06	0	8.47013e-06	0	0	0	0
Syntrophomonas	0	0	0	0	0	1.15014e-05	0	0
Albirhodobacter	0	0	0	0	0	0	0	0
Zhihengliuella	0	0	0	0	7.7275e-06	0	0	0
Thalassomonas	0	0	0	0	0	0	0	0
Actinocorallia	0	0	7.34053e-05	0	0	0	9.19211e-06	0
Perexilibacter	0	0	0	0	0	0	0	0
Variibacter	0	0	0	0	7.7275e-06	0	9.19211e-06	0
Metallosphaera	0	0	0	0	0	0	0	2.58355e-05
Sinomicrobium	0	0	0	0	0	0	0	1.29177e-05
Croceicoccus	0	0	0	0	0	0	0	6.45886e-06
Thioalbus	0	0	0	0	0	0	0	0
Eikenella	0	0	0	0	0	0	0	0
Desulforhopalus	0	0	0	0	0	0	0	0
Aminomonas	0	0	0	0	0	0	0	6.45886e-06
Litorisediminicola	0	0	0	0	0	0	0	0
Jeotgalibacillus	0	0	0	0	0	0	0	0
Caldibacillus	0	0	0	0	0	0	0	0
Mangroviflexus	0	0	0	0	0	0	0	1.29177e-05
Saccharospirillum	0	0	0	0	0	0	0	0
Tepidibacillus	0	0	0	0	1.5455e-05	0	9.19211e-06	0
Albibacter	0	0	0	0	0	0	0	0
Limibacter	0	0	0	0	0	0	0	0
Thiorhodovibrio	0	0	0	0	0	0	0	0
Gulbenkiania	0	0	0	0	0	0	0	6.45886e-06
Jeotgalicoccus	0	0	0	0	0	0	0	0
Sulfurivirga	0	0	0	0	0	0	0	0
Murimonas	0	0	0	0	1.5455e-05	0	0	0
Natranaerobaculum	0	0	0	0	0	0	0	0
Kozakia	0	0	0	0	7.7275e-06	0	0	6.45886e-06
Succinatimonas	0	0	0	0	0	0	0	0
Dehalogenimonas	0	0	0	0	0	0	9.19211e-06	0
Piscirickettsia	0	0	0	0	0	0	0	0
Methylogaea	0	0	0	0	7.7275e-06	0	0	0
Calderihabitans	0	0	0	0	0	0	2.75763e-05	0
Amphibacillus	0	0	0	0	0	0	0	0
Parvimonas	0	0	0	0	0	0	0	0
Mangrovimonas	0	0	0	0	0	0	0	0
Oceanisphaera	0	0	0	0	0	0	0	6.45886e-06
Actinobaculum	0	7.61998e-06	3.67026e-05	0	7.7275e-06	0	0	0
Oleispira	0	0	0	0	0	0	0	0
Oleiagrimonas	0	0	0	0	0	0	0	0
Zymobacter	0	0	0	0	0	0	0	6.45886e-06
Granulicoccus	0	0	0	0	0	0	0	0
Allochromatium	0	0	0	0	0	0	0	1.29177e-05
Cryomorpha	0	0	0	0	0	0	9.19211e-06	0
Nitritalea	0	0	0	0	0	0	0	0
Butyricicoccus	0	0	0	0	0	1.15014e-05	0	0
Mycoplana	0	0	0	0	0	0	0	0
Catenococcus	0	0	0	0	0	0	0	0
Pediococcus	0	7.61998e-06	0	0	0	0	0	0
Haloplasma	0	0	0	0	0	0	0	0
Flavicella	0	0	0	0	0	0	0	0
Desulfonatronobacter	0	0	0	0	0	0	0	0
Halobacteroides	0	0	0	0	0	0	0	1.29177e-05
Geojedonia	0	0	0	0	0	0	0	0
Propionispira	0	0	0	0	0	0	0	0
Defluviitalea	0	0	0	0	0	0	0	0
Elizabethkingia	0	0	0	0	0	0	0	6.45886e-06
Samsonia	0	7.61998e-06	0	1.69403e-05	0	0	0	0
Heliobacterium	0	0	0	0	0	0	0	6.45886e-06
Pandoraea	0	0	0	0	0	0	0	0
Geopsychrobacter	0	0	0	0	7.7275e-06	0	0	0
Puniceicoccus	0	0	0	0	0	0	0	0
Cryptosporangium	0	0	0	0	0	0	0	0
Thermincola	0	0	0	0	0	0	0	0
Cocleimonas	0	0	0	0	0	0	0	0
Alkanibacter	0	0	0	0	0	0	0	6.45886e-06
Desulfonauticus	0	0	0	0	0	0	9.19211e-06	6.45886e-06
Modicisalibacter	0	0	0	0	0	0	0	0
Mobilicoccus	0	1.524e-05	0	0	0	0	0	0
Roseibaca	0	0	0	0	0	0	0	0
Shimazuella	0	0	0	0	0	0	1.83842e-05	0
Paenalcaligenes	0	0	0	0	0	0	0	0
Plesiocystis	0	0	0	0	0	1.15014e-05	0	0
Sedimentibacter	0	0	0	0	0	0	9.19211e-06	0
Thermosyntropha	0	0	0	0	0	0	2.75763e-05	0
Chitinibacter	0	0	3.67026e-05	0	0	0	9.19211e-06	0
Hazenella	0	0	0	0	0	0	0	0
Desulfotalea	0	0	0	0	0	0	9.19211e-06	6.45886e-06
Propioniciclava	0	0	0	0	0	0	0	0
Geovibrio	0	0	0	0	7.7275e-06	0	0	0
Kytococcus	0	0	0	0	0	2.30028e-05	0	0
Corallococcus	0	0	0	0	0	0	0	1.93766e-05
Pustulibacterium	0	0	0	0	0	0	0	0
Prosthecochloris	0	0	0	0	0	0	0	0
Fervidicella	0	0	7.34053e-05	0	0	0	0	6.45886e-06
Hydrogenivirga	0	0	0	0	0	0	9.19211e-06	6.45886e-06
Rhodothalassium	0	0	0	0	0	0	0	0
Syntrophococcus	0	0	0	8.47013e-06	0	0	0	1.29177e-05
Mizugakiibacter	0	0	0	0	0	0	0	0
Methylosoma	0	0	0	0	0	0	0	6.45886e-06
Proteiniborus	0	0	0	0	0	1.15014e-05	9.19211e-06	0
Oxalobacter	0	0	0	0	0	0	0	1.29177e-05
Kerstersia	0	7.61998e-06	0	0	0	0	9.19211e-06	0
Puniceibacterium	0	0	0	0	0	0	0	0
Alkalibacillus	0	0	0	0	0	1.15014e-05	0	0
Desulfobacca	0	0	0	0	0	0	0	0
Pelistega	0	0	0	0	0	0	0	0
Uliginosibacterium	0	0	0	0	0	0	0	0
Desulfacinum	0	0	0	0	0	0	1.83842e-05	0
Acanthopleuribacter	0	0	0	0	0	0	0	6.45886e-06
Nesiotobacter	0	0	0	0	0	0	0	0
Lactivibrio	0	0	0	0	0	0	0	0
Tateyamaria	0	0	0	0	0	0	0	0
Naumannella	0	0	0	0	0	0	0	0
Halanaerobaculum	0	0	0	0	0	0	0	0
Atribacteria_genera_incertae_sedis	0	0	0	0	0	0	0	1.29177e-05
Humibacter	0	0	0	0	0	0	0	0
Pseudooctadecabacter	0	0	0	0	0	0	0	0
Thermovenabulum	0	0	0	0	0	0	0	0
Phaeovibrio	0	0	0	0	0	0	0	0
Luteibacter	2.69426e-05	0	0	0	0	0	0	6.45886e-06
Longispora	0	0	0	0	2.31825e-05	0	0	0
ZB3_genera_incertae_sedis	0	0	0	0	0	0	0	6.45886e-06
Tuberibacillus	0	0	0	0	0	0	0	0
Rummeliibacillus	0	0	0	0	0	0	0	6.45886e-06
Dehalococcoides	0	0	0	0	0	0	0	0
Streptomonospora	0	7.61998e-06	0	0	0	0	0	0
Myxococcus	0	0	0	0	1.5455e-05	0	0	0
Suttonella	0	0	0	0	7.7275e-06	0	0	0
Saccharibacillus	0	0	0	0	7.7275e-06	0	9.19211e-06	0
Anaerocella	0	0	0	0	0	0	9.19211e-06	6.45886e-06
Methyloferula	0	0	0	0	0	0	0	6.45886e-06
Desulfonema	0	0	0	0	0	0	0	0
Klugiella	0	0	0	0	0	0	0	6.45886e-06
Friedmanniella	0	0	0	0	7.7275e-06	0	0	0
Anaerobacillus	0	0	7.34053e-05	0	0	0	0	0
Gryllotalpicola	0	0	0	0	1.5455e-05	0	0	0
Thermosipho	0	0	0	0	7.7275e-06	0	0	0
Pasteurella	0	0	0	0	0	0	0	6.45886e-06
Sulfuritalea	0	0	0	0	0	0	0	0
Catellatospora	0	0	0	0	2.31825e-05	0	0	0
Succinimonas	0	7.61998e-06	0	0	0	0	0	0
Zimmermannella	0	0	0	0	0	0	0	0
Pseudoramibacter	0	0	3.67026e-05	0	0	0	0	0
Ercella	0	0	0	0	0	0	0	0
Allisonella	0	0	0	0	0	0	0	0
Denitrovibrio	0	0	0	0	0	0	0	0
Desulfocarbo	0	0	0	0	0	0	0	0
Arenicella	0	0	0	0	0	0	0	0
Gaetbulimicrobium	0	0	0	0	0	0	0	0
Algiphilus	0	0	0	0	0	0	0	0
Gibbsiella	0	0	0	8.47013e-06	0	0	0	0
Pseudofulvimonas	0	0	0	0	0	0	0	0
Haloechinothrix	0	0	0	0	0	0	0	0
Mooreia	0	0	0	0	0	0	0	0
Thermobacillus	0	1.524e-05	0	0	0	0	0	0
Salimicrobium	0	0	0	0	0	0	0	0
Thermotoga	0	0	0	0	0	0	9.19211e-06	0
Heliothrix	0	0	0	0	0	0	0	6.45886e-06
Hydrogenoanaerobacterium	0	0	0	8.47013e-06	0	0	0	0
Natronincola	0	0	0	0	0	0	0	0
Polycladomyces	0	0	0	0	0	0	0	0
Brockia	0	0	0	8.47013e-06	0	0	0	6.45886e-06
Ornithobacterium	0	0	0	0	0	0	0	0
Halospina	0	0	0	0	0	0	0	0
Brackiella	0	0	0	0	0	0	0	6.45886e-06
Pelagicola	0	0	0	0	0	0	0	0
Alteribacillus	0	0	0	0	0	0	0	0
Franconibacter	0	0	0	8.47013e-06	0	0	0	0
Salinirepens	0	0	0	0	0	0	0	0
Caldithrix	0	7.61998e-06	0	0	0	0	0	0
Corallomonas	0	0	0	0	0	0	0	0
Brevinema	0	0	0	0	0	0	0	1.29177e-05
Pacificibacter	0	0	0	0	0	0	0	0
Paralcaligenes	0	0	0	0	0	0	0	0
Halopolyspora	0	0	0	0	0	0	0	0
Caminicella	0	0	0	0	0	1.15014e-05	0	0
GpVII	0	0	0	0	0	0	0	0
Agreia	0	0	7.34053e-05	0	0	0	0	0
Serinicoccus	0	7.61998e-06	0	0	0	0	0	0
Thioreductor	0	0	0	0	0	0	0	0
Thermosporothrix	0	0	0	0	0	0	0	6.45886e-06
Macrococcus	0	0	0	0	0	0	0	0
Tangfeifania	0	0	0	0	0	0	0	0
Leptolinea	0	0	0	0	0	0	9.19211e-06	0
Aliivibrio	0	0	0	0	0	0	0	0
Siansivirga	0	0	0	0	0	0	0	0
Aestuariivita	0	0	0	0	0	0	0	0
Desulfosoma	0	0	0	0	0	0	9.19211e-06	0
Cloacibacillus	0	0	3.67026e-05	0	0	0	0	0
Ammoniibacillus	0	0	0	0	0	0	0	0
Tropicimonas	0	0	0	0	0	0	0	0
Faucicola	0	7.61998e-06	0	0	0	0	0	0
Motilibacter	0	0	0	0	0	0	9.19211e-06	6.45886e-06
Pleionea	0	0	0	0	0	0	0	0
Salinispora	0	0	0	0	0	0	0	0
Thermobispora	0	0	0	0	0	0	0	0
Labedaea	0	7.61998e-06	0	0	0	0	9.19211e-06	0
Kurthia	0	1.524e-05	0	0	0	0	0	0
Prauserella	0	0	0	0	0	0	0	6.45886e-06
Oryzihumus	0	0	0	0	7.7275e-06	0	0	0
Jonquetella	0	0	0	0	0	0	0	0
Oceanotoga	0	0	0	0	0	0	0	0
Actibacterium	0	0	0	0	0	0	0	0
Bacteriovorax	0	0	0	0	0	0	0	0
Succinispira	0	0	0	0	0	0	0	0
Arsenophonus	0	0	0	0	0	0	0	0
Pseudohalocynthiibacter	0	0	0	0	0	0	0	0
Marichromatium	0	0	0	0	0	0	0	0
Citricoccus	0	0	0	0	7.7275e-06	0	0	0
Kineosphaera	0	0	0	0	0	0	0	0
Viridibacillus	0	0	0	0	0	0	9.19211e-06	0
Acetatifactor	0	0	0	0	0	0	0	0
Youngiibacter	0	0	0	0	0	0	9.19211e-06	6.45886e-06
Carnimonas	0	0	0	0	0	0	0	6.45886e-06
Ruminobacter	0	0	0	8.47013e-06	0	0	9.19211e-06	0
Rhabdochromatium	0	0	0	0	0	0	0	0
Ascidiaceihabitans	0	0	0	0	0	0	0	0
Paenirhodobacter	0	0	0	0	0	0	0	0
Erwinia	0	0	0	1.69403e-05	0	0	0	0
Natranaerobius	0	0	0	0	0	0	0	6.45886e-06
Thalassobacillus	0	0	0	0	0	0	0	0
Hwanghaeicola	0	0	0	0	0	0	0	0
Brassicibacter	0	0	0	8.47013e-06	0	0	0	0
Vulcanibacillus	0	0	0	0	0	0	0	0
Rapidithrix	0	0	0	0	0	0	0	0
Pseudopelagicola	0	0	0	0	0	0	0	0
Perspicuibacter	0	0	0	0	0	0	0	0
Cecembia	0	0	0	0	0	0	0	0
Pullulanibacillus	0	0	0	0	0	0	0	0
Kistimonas	0	0	0	0	0	0	0	0
Negativicoccus	0	0	0	0	7.7275e-06	0	0	0
Isoptericola	0	0	0	0	0	0	0	0
Hydrogenibacillus	0	0	0	0	0	0	0	0
Tissierella	0	0	0	0	0	0	9.19211e-06	0
Sporanaerobacter	0	0	0	0	7.7275e-06	1.15014e-05	0	0
Desulfovirga	0	0	0	0	0	0	0	0
Thermopolyspora	0	0	0	0	0	0	0	0
Galenea	0	0	0	0	0	0	0	0
Vagococcus	2.69426e-05	0	0	0	0	0	0	0
Homoserinimonas	0	0	0	0	0	0	0	0
Thermasporomyces	0	0	0	0	0	0	9.19211e-06	0
Meniscus	0	0	0	0	0	0	0	6.45886e-06
Chitinilyticum	0	0	0	0	0	0	0	6.45886e-06
Rarobacter	0	0	0	0	0	0	0	0
Slackia	0	0	0	0	0	0	0	0
Salsuginibacillus	0	0	0	0	0	0	0	0
Rubrimonas	0	0	0	0	0	0	0	0
Cruoricaptor	0	0	0	0	0	0	0	0
Plantactinospora	0	0	0	0	0	0	0	0
Verrucosispora	0	0	0	0	7.7275e-06	1.15014e-05	0	0
Chitinivorax	0	0	0	0	0	0	0	0
Thermoactinomyces	0	0	0	8.47013e-06	7.7275e-06	0	0	0
Proteiniclasticum	2.69426e-05	0	0	0	0	1.15014e-05	0	0
Flagellimonas	0	0	0	0	0	0	0	0
Ferritrophicum	0	0	0	0	0	0	0	0
Thermosediminibacter	0	0	0	0	0	0	0	6.45886e-06
Thiorhodospira	0	0	0	8.47013e-06	0	0	0	0
Thermanaeromonas	0	0	0	0	0	0	0	0
Enhygromyxa	0	0	0	0	0	0	0	0
Thiocystis	2.69426e-05	0	0	0	0	0	0	0
Cellulosibacter	0	0	0	0	0	0	0	0
Tindallia	0	0	0	0	0	0	0	0
Wenyingzhuangia	0	0	0	0	0	0	0	0
Moritella	0	0	0	0	0	0	0	6.45886e-06
Holophaga	0	0	0	0	0	0	9.19211e-06	0
Paraeggerthella	0	0	0	0	0	0	0	6.45886e-06
Hydrogenobaculum	0	0	0	0	0	0	0	0
Oligotropha	0	0	0	0	0	0	0	0
Mariniradius	0	0	0	0	0	0	0	0
Salinarimonas	0	0	0	0	0	0	0	0
Methylorhabdus	0	0	0	0	0	0	0	6.45886e-06
Tranquillimonas	0	0	0	0	0	0	0	0
Pseudomaricurvus	0	0	0	0	0	0	9.19211e-06	0
Geomicrobium	0	0	0	0	0	0	0	0
Huanghella	0	0	0	0	0	0	0	0
Geotoga	0	0	0	0	0	1.15014e-05	0	0
Auritidibacter	0	7.61998e-06	0	0	0	0	0	0
Melissococcus	2.69426e-05	0	0	0	0	0	0	0
Melghirimyces	2.69426e-05	0	0	0	0	0	0	0
Tolumonas	2.69426e-05	0	0	0	0	0	0	0
Acidicaldus	0	0	0	0	0	0	0	0
Desulfitobacterium	2.69426e-05	0	0	0	0	0	0	0
Skermania	0	0	0	0	7.7275e-06	0	0	0
Sporotomaculum	0	7.61998e-06	0	0	0	0	0	0
Granulicella	0	0	0	0	0	0	0	6.45886e-06
Yangia	0	7.61998e-06	0	0	0	0	0	0
Filifactor	0	0	0	0	0	1.15014e-05	0	0
Thioflavicoccus	0	0	0	0	0	1.15014e-05	0	0
Myceligenerans	0	7.61998e-06	0	0	0	0	0	0
Gallicola	0	0	3.67026e-05	0	0	0	0	0
Piscicoccus	0	0	0	0	0	0	0	0
Buchnera	0	0	0	0	0	0	0	6.45886e-06
Homoserinibacter	0	0	3.67026e-05	0	0	0	0	0
Pragia	0	0	0	0	0	0	0	0
Xiangella	0	0	0	0	0	0	0	0
Rhizocola	0	0	0	0	0	0	0	0
Desulfothermus	0	0	3.67026e-05	0	0	0	0	0
Tatumella	0	7.61998e-06	0	0	0	0	0	0
Shuttleworthia	0	0	0	0	0	0	0	0
Fastidiosipila	0	0	0	0	0	0	0	0
Tenuibacillus	0	0	0	0	0	0	0	0
Noviherbaspirillum	0	0	0	0	0	0	0	6.45886e-06
Diaminobutyricimonas	0	0	0	0	0	0	0	6.45886e-06
Thermosulfidibacter	0	0	0	0	0	0	0	6.45886e-06
Sporobacterium	0	0	0	0	0	0	0	0
Anaerosinus	0	0	0	0	7.7275e-06	0	0	0
Biostraticola	0	7.61998e-06	0	0	0	0	0	0
Moryella	0	0	0	0	0	0	0	0
Thermodesulfatator	0	0	0	0	0	0	9.19211e-06	0
Actinokineospora	0	0	0	0	7.7275e-06	0	0	0
Clavibacter	0	0	0	0	0	0	0	0
Mucispirillum	0	0	0	8.47013e-06	0	0	0	0
Acetanaerobacterium	0	0	0	0	0	0	9.19211e-06	0
Sanguibacter	0	0	0	0	7.7275e-06	0	0	0
Alloscardovia	0	7.61998e-06	0	0	0	0	0	0
Smaragdicoccus	0	0	0	0	7.7275e-06	0	0	0
Calidifontibacter	0	7.61998e-06	0	0	0	0	0	0
Ameyamaea	0	7.61998e-06	0	0	0	0	0	0
Subtercola	0	0	0	0	0	0	9.19211e-06	0
Quadrisphaera	0	0	0	0	0	0	0	0
Cedecea	0	0	0	8.47013e-06	0	0	0	0
Phaseolibacter	0	0	0	8.47013e-06	0	0	0	0
Acetonema	0	0	0	0	0	0	0	0
Lihuaxuella	0	0	0	0	0	0	0	0
Anaerofustis	0	0	0	0	0	0	0	0
Vulcanithermus	0	0	0	0	0	0	0	0
Syntrophothermus	0	0	0	0	0	0	9.19211e-06	0
Psychrobium	0	0	0	0	0	0	0	0
Garciella	0	0	0	0	0	0	0	0
Mycetocola	0	0	0	0	0	0	0	0
Bhargavaea	0	0	0	0	0	0	0	0
Anoxynatronum	0	0	0	0	0	0	0	6.45886e-06
Aneurinibacillus	0	0	0	0	7.7275e-06	0	0	0
Ornithinimicrobium	0	0	0	0	0	0	0	0
Millisia	0	0	0	0	7.7275e-06	0	0	0
Desulfoconvexum	0	7.61998e-06	0	0	0	0	0	0
Desulfarculus	0	0	0	8.47013e-06	0	0	0	0
Trueperella	0	7.61998e-06	0	0	0	0	0	0
Frondihabitans	0	0	0	0	0	0	0	0
Microaerobacter	0	0	0	0	0	0	0	0
Desulfitispora	0	0	0	0	7.7275e-06	0	0	0
Alkalibacterium	0	0	0	0	0	0	0	0
Enterovibrio	0	0	0	0	0	0	0	0
Nitrincola	0	0	0	0	0	0	0	0
Imtechella	0	0	0	0	0	0	0	0
Endozoicomonas	0	0	0	0	0	0	0	0
Lentibacter	0	0	0	0	0	0	0	0
Coenonia	0	0	0	0	0	0	0	0
Catenuloplanes	0	0	0	0	0	0	0	0
Dethiosulfatibacter	0	0	0	0	0	0	0	0
Hydrogenispora	0	0	0	0	0	0	0	0
Ferrimonas	0	0	0	0	0	0	0	0
Flavivirga	0	0	0	0	0	0	0	0
Hoppeia	0	0	0	0	0	0	0	0
Anaerobiospirillum	0	0	0	0	0	0	0	0
Azomonas	0	0	0	0	0	0	0	0
Hydrogenimonas	0	0	0	0	0	0	0	0
Alkalilimnicola	0	0	0	0	0	0	0	0
Yimella	0	0	0	0	0	0	0	0
Aliagarivorans	0	0	0	0	0	0	0	0
Persephonella	0	0	0	0	0	0	0	0
Halanaerobacter	0	0	0	0	0	0	0	0
Pseudoduganella	0	0	0	0	0	0	0	0
Halotalea	0	0	0	0	0	0	0	0
Frischella	0	0	0	0	0	0	0	0
Lawsonia	0	0	0	0	0	0	0	0
Sulfurospirillum	0	0	0	0	0	0	0	0
Lunatimonas	0	0	0	0	0	0	0	0
Pseudospirillum	0	0	0	0	0	0	0	0
Luteivirga	0	0	0	0	0	0	0	0
Enterorhabdus	0	0	0	0	0	0	0	0
Gilvimarinus	0	0	0	0	0	0	0	0
Halocynthiibacter	0	0	0	0	0	0	0	0
Sediminibacillus	0	0	0	0	0	0	0	0
Paracraurococcus	0	0	0	0	0	0	0	0
Leminorella	0	0	0	0	0	0	0	0
Humitalea	0	0	0	0	0	0	0	0
Anaerosolibacter	0	0	0	0	0	0	0	0
Fimbriimonas	0	0	0	0	0	0	0	0
Nitrococcus	0	0	0	0	0	0	0	0
Mesotoga	0	0	0	0	0	0	0	0
Acidicapsa	0	0	0	0	0	0	0	0
Rugosimonospora	0	0	0	0	0	0	0	0
Xylanimonas	0	0	0	0	0	0	0	0
Lactonifactor	0	0	0	0	0	0	0	0
Woodsholea	0	0	0	0	0	0	0	0
Soehngenia	0	0	0	0	0	0	0	0
Anaerofilum	0	0	0	0	0	0	0	0
Psychroglaciecola	0	0	0	0	0	0	0	0
Litorivivens	0	0	0	0	0	0	0	0
Paraliobacillus	0	0	0	0	0	0	0	0
Filobacillus	0	0	0	0	0	0	0	0
Brooklawnia	0	0	0	0	0	0	0	0
Scardovia	0	0	0	0	0	0	0	0
Selenihalanaerobacter	0	0	0	0	0	0	0	0
Longimycelium	0	0	0	0	0	0	0	0
Anaerovibrio	0	0	0	0	0	0	0	0
Serpens	0	0	0	0	0	0	0	0
Actinosynnema	0	0	0	0	0	0	0	0
Stenoxybacter	0	0	0	0	0	0	0	0
Desulfonispora	0	0	0	0	0	0	0	0
Clostridiisalibacter	0	0	0	0	0	0	0	0
Dermabacter	0	0	0	0	0	0	0	0
Agarivorans	0	0	0	0	0	0	0	0
Marinicella	0	0	0	0	0	0	0	0
Brachyspira	0	0	0	0	0	0	0	0
Luteibaculum	0	0	0	0	0	0	0	0
Desulfatirhabdium	0	0	0	0	0	0	0	0
Hathewaya	0	0	0	0	0	0	0	0
Bilophila	0	0	0	0	0	0	0	0
Pseudoscardovia	0	0	0	0	0	0	0	0
Lachnobacterium	0	0	0	0	0	0	0	0
Austwickia	0	0	0	0	0	0	0	0
Aidingimonas	0	0	0	0	0	0	0	0
Rikenella	0	0	0	0	0	0	0	0
Enteractinococcus	0	0	0	0	0	0	0	0
Ethanoligenens	0	0	0	0	0	0	0	0
Methanobrevibacter	0	0	0	0	0	0	0	0
Thermococcus	0	0	0	0	0	0	0	0
Actinopolyspora	0	0	0	0	0	0	0	0
Hydrogenobacter	0	0	0	0	0	0	0	0
Conchiformibius	0	0	0	0	0	0	0	0
Thermosulfurimonas	0	0	0	0	0	0	0	0
Nereida	0	0	0	0	0	0	0	0
Psychrosphaera	0	0	0	0	0	0	0	0
Aminivibrio	0	0	0	0	0	0	0	6.45886e-06
Thiobaca	0	0	0	0	0	0	0	6.45886e-06
Thiofaba	0	0	0	0	0	0	0	0
Actinoallomurus	0	0	0	0	0	0	0	0
Sphaerisporangium	0	0	0	0	0	0	0	0
Knoellia	0	0	0	0	0	0	0	0
Thermanaerovibrio	0	0	0	0	0	0	0	0
Microvirgula	0	0	0	0	0	0	0	0
Cryptobacterium	0	0	0	0	0	0	0	0
Flexistipes	0	0	0	0	0	0	0	0
Thermodesulfobacterium	0	0	0	0	0	0	0	0
Hasllibacter	0	0	0	0	0	0	0	0
Aquibacillus	0	0	0	0	0	0	0	0
Salinihabitans	0	0	0	0	0	0	0	0
Galbibacter	0	0	0	0	0	0	0	0
Sediminihabitans	0	0	0	0	0	0	0	0
Planktotalea	0	0	0	0	0	0	0	0
Nubsella	0	0	0	0	0	0	0	0
Thiococcus	0	0	0	0	0	0	0	0
Saccharibacter	0	0	0	0	0	0	0	0
Laribacter	0	0	0	0	0	0	0	0
Janthinobacterium	0	0	0	0	0	0	0	0
Ruania	0	0	0	0	0	0	0	0
Parvibacter	0	0	0	0	0	0	0	0
Sporichthya	0	0	0	0	0	0	0	0
Stomatobaculum	0	0	0	0	0	0	0	0
Allocatelliglobosispora	0	0	0	0	0	0	0	0
Lutispora	0	0	0	0	0	0	0	0
Ichthyenterobacterium	0	0	0	0	0	0	0	0
Paenochrobactrum	0	0	0	0	0	0	0	0
Robinsoniella	0	0	0	0	0	0	0	0
Fuchsiella	0	0	0	0	0	0	0	0
Litoribrevibacter	0	0	0	0	0	0	0	0
Denitrobacterium	0	0	0	0	0	0	0	0
Shimwellia	0	0	0	0	0	0	0	0
Rhodocytophaga	0	0	0	0	0	0	0	0
Alysiella	0	0	0	0	0	0	0	0
Holdemania	0	0	0	0	0	0	0	0
Defluviitoga	0	0	0	0	0	0	0	0
Calditerrivibrio	0	0	0	0	0	0	0	0
Thiovirga	0	0	0	0	0	0	0	0
Sinobaca	0	0	0	0	0	0	0	0
Roseisalinus	0	0	3.67026e-05	0	0	0	0	0
