# Supplementary material for: Effect of Bacillus velezensis MT9 on Nile Tilapia (Oreochromis Niloticus) Intestinal Microbiota
Source: Microb Ecol. 2025 May 1;88(1):37. doi: 10.1007/s00248-025-02531-2 (PMC12045831; doi:10.1007/s00248-025-02531-2)
Supplement: Supplementary file 37 — Supplementary file22 File S3. KEGG mapper analysis (XLSX 26 KB) [file 248_2025_2531_MOESM22_ESM.xlsx]

## Sheet: Foglio2
map ID	Gene name	KEGG annotation	MT9	B19	12Y	XRD006	Pilsner1-2	CGMCC 11640	AP46	160	ID-A03	PEBA20	GJJK74
map01232 Nucleotide metabolism	IMPDH, guaB	K00088	1	1	1	1	1	1	1	1	1	1	1
map01232 Nucleotide metabolism	guaC, GMPR	K00364	1	1	1	1	1	1	1	1	1	1	1
map01232 Nucleotide metabolism	E1.17.4.1A, nrdA, nrdE	K00525	3	3	7	7	7	2	2	2	2	3	2
map01232 Nucleotide metabolism	E1.17.4.1B, nrdB, nrdF	K00526	2	2	2	4	4	2	2	2	2	3	2
map01232 Nucleotide metabolism	thyA, TYMS	K00560	3	1	2	2	2	3	2	1	1	2	3
map01232 Nucleotide metabolism	pdp	K00756	1	1	1	1	1	1	1	1	1	1	1
map01232 Nucleotide metabolism	APRT, apt	K00759	1	1	1	1	1	1	1	1	1	1	1
map01232 Nucleotide metabolism	hprT, hpt, HPRT1	K00760	1	1	1	1	1	1	1	1	1	1	1
map01232 Nucleotide metabolism	upp, UPRT	K00761	1	1	1	1	1	1	1	1	1	1	1
map01232 Nucleotide metabolism	tdk, TK	K00857	1	1	1	1	1	1	1	1	1	1	1
map01232 Nucleotide metabolism	udk, UCK	K00876	1	1	1	1	1	1	1	1	1	1	1
map01232 Nucleotide metabolism	adk, AK	K00939	1	1	1	1	1	1	1	1	1	1	1
map01232 Nucleotide metabolism	ndk, NME	K00940	1	1	1	1	1	1	1	1	1	1	1
map01232 Nucleotide metabolism	gmk, GUK1	K00942	1	1	1	1	1	1	1	1	1	1	1
map01232 Nucleotide metabolism	tmk, DTYMK	K00943	1	1	1	1	1	1	1	1	1	1	1
map01232 Nucleotide metabolism	cmk	K00945	1	1	1	1	1	1	1	1	1	1	1
map01232 Nucleotide metabolism	E3.1.3.5	K01081	2	2	2	2	2	2	2	2	2	2	2
map01232 Nucleotide metabolism	ade	K01486	2	2	2	2	2	2	2	2	2	2	2
map01232 Nucleotide metabolism	cdd, CDA	K01489	1	1	1	1	1	1	1	1	1	1	1
map01232 Nucleotide metabolism	comEB	K01493	1	1	1	1	1	1	1	1	1	1	1
map01232 Nucleotide metabolism	rdgB, ITPA	K01519	1	1	1	1	1	1	1	1	1	1	1
map01232 Nucleotide metabolism	dut, DUT	K01520	2	2	4	4	2	2	3	3	1	3	2
map01232 Nucleotide metabolism	purB, ADSL	K01756	1	1	1	1	1	1	1	1	1	1	1
map01232 Nucleotide metabolism	pyrG, CTPS	K01937	1	1	1	1	1	1	1	1	1	1	1
map01232 Nucleotide metabolism	purA, ADSS	K01939	1	1	1	1	1	1	1	1	1	1	1
map01232 Nucleotide metabolism	guaA, GMPS	K01951	1	1	1	1	1	1	1	1	1	1	1
map01232 Nucleotide metabolism	pyrR	K02825	1	1	1	1	1	1	1	1	1	1	1
map01232 Nucleotide metabolism	thyX, thy1	K03465			2	2	2					1
map01232 Nucleotide metabolism	punA, PNP	K03783	1	1	1	1	1	1	1	1	1	1	1
map01232 Nucleotide metabolism	deoD	K03784	1	1	1	1	1	1	1	1	1	1	1
map01232 Nucleotide metabolism	xpt	K03816	1	1	1	1	1	1	1	1	1	1	1
map01232 Nucleotide metabolism	LACC1, yfiH	K05810	1	1	1	1	1	1	1	1	1	1	1
map01232 Nucleotide metabolism	yhdE	K06287	1	1	1	1	1	1	1	1	1	1	1
map01232 Nucleotide metabolism	yfkN	K08693	1	1	1	1	1	1	1	1	1	1	1
map01232 Nucleotide metabolism	pyrH	K09903	1	1	1	1	1	1	1	1	1	1	1
map01232 Nucleotide metabolism	dgk	K15518	1	1	1	1	1	1	1	1	1	1	1
map01232 Nucleotide metabolism	dck	K15519	1	1	1	1	1	1	1	1	1	1	1
map00500 Starch and sucrose metabolism	mapA	K00691	1	1	1	1	1				1	1
map00500 Starch and sucrose metabolism	sacB	K00692	1	1	1	1	1	1	1	1	1	1	1
map00500 Starch and sucrose metabolism	E2.7.1.4, scrK	K00847	2	2	2	2	2	2	2	2	2	2	2
map00500 Starch and sucrose metabolism	UGP2, galU, galF	K00963	2	2	2	2	2	2	2	2	2	2	2
map00500 Starch and sucrose metabolism	rfbF	K00978	1	1	1	1	1	1	1	1	1	1	1
map00500 Starch and sucrose metabolism	AMY, amyA, malS	K01176	1	1	1	1	1	1	1	1	1	1	1
map00500 Starch and sucrose metabolism	E3.2.1.4	K01179	1	1	1	1	1	1	1	1	1	1	1
map00500 Starch and sucrose metabolism	IMA, malL	K01182	2	2	2	2	2	1	1	1	2	2	1
map00500 Starch and sucrose metabolism	malZ	K01187	1	1	1	1	1	1	1	1	1	1	1
map00500 Starch and sucrose metabolism	INV, sacA	K01193	2	2	2	2	2	2	2	2	2	2	2
map00500 Starch and sucrose metabolism	cd, ma, nplT	K01208	1	1	1	1	1				1	1
map00500 Starch and sucrose metabolism	sacC, levB	K01212	1	1	1	1	1	1	1	1	1	1	1
map00500 Starch and sucrose metabolism	E3.2.1.86A, celF	K01222	1	1	1	1	1	1	1	1	1	1	1
map00500 Starch and sucrose metabolism	E3.2.1.86B, bglA	K01223	3	3	3	3	3	4	4	2	3	3	4
map00500 Starch and sucrose metabolism	treC	K01226	1	1	1	1	1	1	1	1	1	1	1
map00500 Starch and sucrose metabolism	glvA	K01232	1	1	1	1	1	1	1	1	1	1	1
map00500 Starch and sucrose metabolism	GPI, pgi	K01810	1	1	1	1	1	1	1	1	1	1	1
map00500 Starch and sucrose metabolism	pgm	K01835	1	1	1	1	1	1	1	1	1	1	1
map00500 Starch and sucrose metabolism	pgmB	K01838	1	1	1	1	1	1		1	1	1
map00500 Starch and sucrose metabolism	glvC, malP, aglA	K02750	1	1	1	1	1	1	1	1	1	1	1
map00500 Starch and sucrose metabolism	celC, chbA	K02759	2	2	2	2	2	2	2	2	2	2	2
map00500 Starch and sucrose metabolism	celA, chbB	K02760	2	2	2	2	2	2	2	2	2	2	2
map00500 Starch and sucrose metabolism	celB, chbC	K02761	3	3	3	3		3	3	3	3	3	3
map00500 Starch and sucrose metabolism	crr	K02777	1	1			3	1	1	1	1	1	1
map00500 Starch and sucrose metabolism	scrA, sacP, sacX, ptsS	K02810	2	2	2	2	2	2	2	2	2	2	2
map00500 Starch and sucrose metabolism	treB, treP	K02819	1	1	1	1	1	1	1	1	1	1	1
map00500 Starch and sucrose metabolism	glk	K25026	1	1	1	1	1	1	1	1	1	1	1
map00520 Amino sugar and nucleotide sugar metabolism	UGDH, ugd	K00012	2	2	2	2	2	2	2	2	2	2	2
map00520 Amino sugar and nucleotide sugar metabolism	murB	K00075	1	1	1	1	1	1	1	1	1	1	1
map00520 Amino sugar and nucleotide sugar metabolism	murA	K00790	2	2	2	2	2	2	2	2	2	2	2
map00520 Amino sugar and nucleotide sugar metabolism	glmS, GFPT	K00820	1	1	1	1	1	1	1	1	1	1	1
map00520 Amino sugar and nucleotide sugar metabolism	E2.7.1.4, scrK	K00847	2	2	2	2	2	2	2	2	2	2	2
map00520 Amino sugar and nucleotide sugar metabolism	galK	K00849	2	2	1	1	1	1	2	1	2	2	1
map00520 Amino sugar and nucleotide sugar metabolism	UGP2, galU, galF	K00963	2	2	2	2	2	2	2	2	2	2	2
map00520 Amino sugar and nucleotide sugar metabolism	galT, GALT	K00965	2	2	2	2	2	2	2	2	2	2	2
map00520 Amino sugar and nucleotide sugar metabolism	rfbF	K00978	1	1	1	1	1	1	1	1	1	1	1
map00520 Amino sugar and nucleotide sugar metabolism	xynB	K01198	1	1	1	1	1	1	1	1	1	1	1
map00520 Amino sugar and nucleotide sugar metabolism	nagZ	K01207	1	1	1	1	1	1	1	1	1	1	1
map00520 Amino sugar and nucleotide sugar metabolism	abfA	K01209	2	2	2	2	2	2	2	2	2	2	2
map00520 Amino sugar and nucleotide sugar metabolism	csn	K01233	1	1	1	1	1	1	1	1	1	1	1
map00520 Amino sugar and nucleotide sugar metabolism	nagA, AMDHD2	K01443	1	1	1	1	1	1	1	1	1	1	1
map00520 Amino sugar and nucleotide sugar metabolism	rfbG	K01709	1	1	1	1	1	1	1	1	1	1	1
map00520 Amino sugar and nucleotide sugar metabolism	galE, GALE	K01784	2	2	2	2	2	2	2	2	2	2	2
map00520 Amino sugar and nucleotide sugar metabolism	wecB	K01791	1	1	1	1	1	1	1	1	1	1	1
map00520 Amino sugar and nucleotide sugar metabolism	manA, MPI	K01809	3	3	3	3	3	3	3	3	3	3	3
map00520 Amino sugar and nucleotide sugar metabolism	GPI, pgi	K01810	1	1	1	1	1	1	1	1	1	1	1
map00520 Amino sugar and nucleotide sugar metabolism	pgm	K01835	1	1	1	1	1	1	1	1	1	1	1
map00520 Amino sugar and nucleotide sugar metabolism	glf	K01854							1	1
map00520 Amino sugar and nucleotide sugar metabolism	nagB, GNPDA	K02564	1	1	1	1	1	1	1	1	1	1	1
map00520 Amino sugar and nucleotide sugar metabolism	crr	K02777	1	1				1	1	1	1	1	1
map00520 Amino sugar and nucleotide sugar metabolism	nagE	K02804	1	1	1	1	1	1	1	1	1	1	1
map00520 Amino sugar and nucleotide sugar metabolism	glmM	K03431	1	1	1	1	1	1	1	1	1	1	1
map00520 Amino sugar and nucleotide sugar metabolism	glmU	K04042	1	1	1	1	1	1	1	1	1	1	1
map00520 Amino sugar and nucleotide sugar metabolism	murQ	K07106	1	1	1	1	1	1	1	1	1	1	1
map00520 Amino sugar and nucleotide sugar metabolism	per, rfbE	K13010						1	1	1			1
map00520 Amino sugar and nucleotide sugar metabolism	wbpA	K13015						1	1	1			1
map00520 Amino sugar and nucleotide sugar metabolism	xynD	K15921	1	1	1	1	1	1	1	1	1	1	1
map00520 Amino sugar and nucleotide sugar metabolism	ptsG, glcA, glcB	K20118	1	1	1	1	1	1	1	1	1	1	1
map00520 Amino sugar and nucleotide sugar metabolism	glk	K25026	1	1	1	1	1	1	1	1	1	1	1
map02010 ABC transporters	proV	K02000		1	1	1	1	1	1	1	1	1	1
map02010 ABC transporters	proW	K02001	1	1	1	1	1	1	1	1	1	1	1
map02010 ABC transporters	proX	K02002	1	1	1	1	1	1	1	1	1	1	1
map02010 ABC transporters	modB	K02018	1	1	1	1	1	1	1	1	1	1	1
map02010 ABC transporters	modA	K02020	1	1	1	1	1	1	1	1	1	1	1
map02010 ABC transporters	pstB	K02036	2	2	2	2	2	2	2	2	2	2	2
map02010 ABC transporters	pstC	K02037	1	1	1	1	1	1	1	1	1	1	1
map02010 ABC transporters	pstA	K02038	1	1	1	1	1	1	1	1	1	1	1
map02010 ABC transporters	pstS	K02040	1	1	1	1	1	1	1	1	1	1	1
map02010 ABC transporters	metN	K02071	1	1	1	1	1	1	1	1	1	1	1
map02010 ABC transporters	metI	K02072	1	1	1	1	1	1	1	1	1	1	1
map02010 ABC transporters	metQ	K02073	2	1	2	2	2	2	2	2	2	2	2
map02010 ABC transporters	tcyA, tcyJ, fliY	K02424	1	1	1	1	1	1	1	1	1	1	1
map02010 ABC transporters	bioY	K03523	2	2	2	2	2	2	2	2	2	2	2
map02010 ABC transporters	opuC	K05845	2	2	2	2	2	2	2	2	2	2	2
map02010 ABC transporters	opuBD	K05846	4	4	4	4	4	4	4	4	4	4	4
map02010 ABC transporters	opuA	K05847	2	1	2	2	2	2	2	2	2	2	2
map02010 ABC transporters	rbsD	K06726	1	1	1	1	1	1	1	1	1	1	1
map02010 ABC transporters	bmpA, bmpB, tmpC	K07335	2	2	2	2	2	2	2	2	2	2	2
map02010 ABC transporters	tagG	K09692	1	1	1	1	1	1	1	1	1	1	1
map02010 ABC transporters	tagH	K09693	1	1	1	1	1	1	1	1	1	1	1
map02010 ABC transporters	ftsX	K09811	1	1	1	1	1	1	1	1	1	1	1
map02010 ABC transporters	ftsE	K09812	1	1	1	1	1	1	1	1	1	1	1
map02010 ABC transporters	znuA	K09815	1	1	1	1	1	1	1	1	1	1	1
map02010 ABC transporters	znuB	K09816	1	1	1	1	1	1	1	1	1	1	1
map02010 ABC transporters	znuC	K09817	1	1	1	1	1	1	1	1	1	1	1
map02010 ABC transporters	tcyB, tcyL	K10009	1	1	1	1	1	1	1	1	1	1	1
map02010 ABC transporters	tcyC, tcyN	K10010	1	1	1	1	1	1	1	1	1	1	1
map02010 ABC transporters	peb1A, glnH	K10039	1	1	1	1	1	1	1	1	1	1	1
map02010 ABC transporters	peb1B, glnP, glnM	K10040	2	2	2	2	2	2	2	2	2	2	2
map02010 ABC transporters	peb1C, glnQ	K10041	1	1	1	1	1	1	1	1	1	1	1
map02010 ABC transporters	msmX, msmK, malK, sugC, ggtA, msiK	K10112	2	2	2	2	2	2	2	2	2	2	2
map02010 ABC transporters	msmE	K10117	2	2	2	2	2	2	2	2	2	2	2
map02010 ABC transporters	msmF	K10118	2	2	2	2	2	2	2	2	2	2	2
map02010 ABC transporters	msmG	K10119	2	2	2	2	2	2	2	2	2	2	2
map02010 ABC transporters	rbsB	K10439	1	1	1	1	1	1	1	1	1	1	1
map02010 ABC transporters	rbsC	K10440	1	1	1	1	1	1	1	1	1	1	1
map02010 ABC transporters	rbsA	K10441	1	1	1	1	1	1	1	1	1	1	1
map02010 ABC transporters	oppF	K10823	1	1	1	1	1	1	1	1	1	1	1
map02010 ABC transporters	cylA	K11050	1							1		1
map02010 ABC transporters	cylB	K11051	1							1		1
map02010 ABC transporters	bceA, vraD	K11631	1	1	1	1	1	1	1	1	1	1	1
map02010 ABC transporters	bceB, vraE	K11632	1	1	1	1	1	1	1	1	1	1	1
map02010 ABC transporters	troA, mntA, znuA	K11707	1	1	1	1	1				1	1
map02010 ABC transporters	troC, mntC, znuB	K11708	1	1	1	1	1				1	1
map02010 ABC transporters	troD, mntD, znuB	K11709	1	1	1	1	1				1	1
map02010 ABC transporters	troB, mntB, znuC	K11710	1	1	1	1	1				1	1
map02010 ABC transporters	ssuA	K15553	1	1	1	1	1	1	1	1	1	1	1
map02010 ABC transporters	ssuC	K15554	1	1	1	1	1	1	1	1	1	1	1
map02010 ABC transporters	ssuB	K15555	1	1	1	1	1	1	1	1	1	1	1
map02010 ABC transporters	oppA, mppA	K15580	1	1	1	1	1	1	1	1	1	1	1
map02010 ABC transporters	oppB	K15581	1	1	1	1	1	1	1	1	1	1	1
map02010 ABC transporters	oppC	K15582	1	1	1	1	1	1	1	1	1	1	1
map02010 ABC transporters	oppD	K15583	1	1	1	1	1	1	1	1	1	1	1
map02010 ABC transporters	cycB, ganO, mdxE	K15770	1	1	1	1	1				1	1
map02010 ABC transporters	ganP, mdxF	K15771	1	1	1	1	1				1	1
map02010 ABC transporters	ganQ, mdxG	K15772	1	1	1	1	1				1	1
map02010 ABC transporters	cydC	K16012	1	1	1	1	1	1	1	1	1	1	1
map02010 ABC transporters	cydD	K16013	1	1	1	1	1	1	1	1	1	1	1
map02010 ABC transporters	dppE	K16199	1	1	1	1	1	1	1	1	1	1	1
map02010 ABC transporters	dppB1	K16200	1	1	1	1	1	1	1	1	1	1	1
map02010 ABC transporters	dppC	K16201	1	1	1	1	1	1	1	1	1	1	1
map02010 ABC transporters	dppD	K16202	1	1	1	1	1	1	1	1	1	1	1
map02010 ABC transporters	ecfT	K16785	2	2	2	2	2	2	2	2	2	2	2
map02010 ABC transporters	ecfA1	K16786	1	1	1	1	1	1	1	1	1	1	1
map02010 ABC transporters	ecfA2	K16787	1	1	1	1	1	1	1	1	1	1	1
map02010 ABC transporters	ytrF	K16918	1	1	1	1	1	1	1	1	1	1	1
map02010 ABC transporters	ytrC_D	K16919	3	3	3	3	3	3	3	3	3	3	3
map02010 ABC transporters	ytrE	K16920	1	1	1	1	1	1	1	1	1	1	1
map02010 ABC transporters	ytrB	K16921	1	1	1	1	1	1	1	1	1	1	1
map02010 ABC transporters	tcyJ	K16956	1	1	1	1	1	1	1	1	1	1	1
map02010 ABC transporters	tcyK	K16957	1	1	1	1	1	1	1	1	1	1	1
map02010 ABC transporters	tcyL	K16958	1	1	1	1	1	1	1	1	1	1	1
map02010 ABC transporters	tcyM	K16959	1	1	1	1	1	1	1	1	1	1	1
map02010 ABC transporters	tcyN	K16960	1	1	1	1	1	1	1	1	1	1	1
map02010 ABC transporters	yxeM	K16961	1	1	1	1	1	1	1	1	1	1	1
map02010 ABC transporters	yxeN	K16962	1	1	1	1	1	1	1	1	1	1	1
map02010 ABC transporters	yxeO	K16963	1	1	1	1	1	1	1	1	1	1	1
map02010 ABC transporters	artQ	K17077	1	1	1	1	1	1	1	1	1	1	1
map02010 ABC transporters	araN	K17234	1	1	1	1	1	1	1	1	1	1	1
map02010 ABC transporters	araP	K17235	1	1	1	1	1	1	1	1	1	1	1
map02010 ABC transporters	araQ	K17236	1	1	1	1	1	1	1	1	1	1	1
map02010 ABC transporters	abcA, bmrA	K18104	1	1	1	1		1	1	1	1	1	1
map02010 ABC transporters	msr, vmlR	K18231	1	1	1	1	1	1	1	1	1	1	1
map02010 ABC transporters	efrA, efrE	K18887	1	1	1	1	1	1	1	1	1	1	1
map02010 ABC transporters	efrB, efrF	K18888	1	1	1	1	1	1	1	1	1	1	1
map02010 ABC transporters	mdlA, smdA	K18889	1		1	1		1	1	1	1	1	1
map02010 ABC transporters	mdlB, smdB	K18890	1		1	1	1	1	1	1	1	1	1
map02010 ABC transporters	bcrA	K19309	1								1	1
map02010 ABC transporters	bcrB	K19310	1								1	1
map02010 ABC transporters	nukF, mcdF, sboF	K20459	1	1	1	1	1	1	1		1	1	1
map02010 ABC transporters	nukE, mcdE, sboE	K20460	1	1	1	1	1	1	1		1	1	1
map02010 ABC transporters	nukG, mcdG, sboG	K20461	1	1	1	1	1	1	1		1	1	1
map02010 ABC transporters	nisF, spaF, cprA, epiF	K20490	1	1	1	1	1	1	1	1	1	1	1
map02010 ABC transporters	nisE, spaE, cprB, epiE	K20491	1	1	1	1	1	1	1	1	1	1	1
map02010 ABC transporters	nisG, spaG, cprC	K20492	1	1	1	1	1	1	1	1	1	1	1
map02010 ABC transporters	artP, artI	K23059	1	1	1	1	1	1	1	1	1	1	1
map02010 ABC transporters	artR, artM	K23060	1	1	1	1	1	1	1	1	1	1	1
map02010 ABC transporters	nupB	K23535	1	1	1	1	1	1	1	1	1	1	1
map02010 ABC transporters	nupC	K23536	1	1	1	1	1	1	1	1	1	1	1
map02010 ABC transporters	nupA	K23537	1	1	1	1	1	1	1	1	1	1	1
map02060 Phosphotransferase system	fruK	K00882	1		1	1	1	1	1	1	1	1	1
map02060 Phosphotransferase system	glvC, malP, aglA	K02750	1	1	1	1	1	1	1	1	1	1	1
map02060 Phosphotransferase system	bglF, bglP	K02757						1	1				1
map02060 Phosphotransferase system	celC, chbA	K02759	2	2	2	2	2	2	2	2	2	2	2
map02060 Phosphotransferase system	celA, chbB	K02760	2	2	2	2	2	2	2	2	2	2	2
map02060 Phosphotransferase system	celB, chbC	K02761	3	3	3	3	3	3	3	3	3	3	3
map02060 Phosphotransferase system	fruA	K02770	1	1	1	1	1	1	1	1	1	1	1
map02060 Phosphotransferase system	crr	K02777	1	1				1	1	1	1	1	1
map02060 Phosphotransferase system	ptsH	K02784	1	1	1	1	1	1	1	1	1	1	1
map02060 Phosphotransferase system	lacF	K02786	1	1	1	1	1	1	1	1	1	1	1
map02060 Phosphotransferase system	lacE	K02788	1	1	1	1	1	1	1	1	1	1	1
map02060 Phosphotransferase system	cmtB	K02798	1	1	1	1	1	1	1	1	1	1	1
map02060 Phosphotransferase system	mtlA, cmtA	K02800	1	1	1	1	1	1	1	1	1	1	1
map02060 Phosphotransferase system	nagE	K02804	1	1	1	1	1	1	1	1	1	1	1
map02060 Phosphotransferase system	scrA, sacP, sacX, ptsS	K02810	1	1	1	1	1	1	1	1	1	1	1
map02060 Phosphotransferase system	treB, treP	K02819	1	1	1	1	1	1	1	1	1	1	1
map02060 Phosphotransferase system	ptsI	K08483	1	1	1	1	1	1	1	1	1	1	1
map02060 Phosphotransferase system	ptsG, glcA, glcB	K20118	1	1	1	1	1	1	1	1	1	1	1
map02060 Phosphotransferase system	manP	K25814	1	1	1	1	1	1	1	1	1	1	1
map00670 One carbon pool by folate	DHFR, folA	K00287	1	1	1	1	1	1	1	1	1	1	1
map00670 One carbon pool by folate	thyA, TYMS	K00560	3	2	2	2	2	3	2	1	1	2	3
map00670 One carbon pool by folate	glyA, SHMT	K00600	1	1	1	1	1	1	1	1	1	1	1
map00670 One carbon pool by folate	purH	K00602	1	1	1	1	1	1	1	1	1	1	1
map00670 One carbon pool by folate	MTFMT, fmt	K00604	1	1	1	1	1	1	1	1	1	1	1
map00670 One carbon pool by folate	gcvT, AMT	K00605	1	1	1	1	1	1	1	1	1	1	1
map00670 One carbon pool by folate	purU	K01433	1	1	1	1	1	1	1	1	1	1	1
map00670 One carbon pool by folate	folD	K01491	1	1	1	1	1	1	1	1	1	1	1
map00670 One carbon pool by folate	MTHFS	K01934	1	1	1	1	1	1	1	1	1	1	1
map00670 One carbon pool by folate	thyX, thy1	K03465			2	2	2					1
map00670 One carbon pool by folate	purN	K11175	1	1	1	1	1	1	1	1	1	1	1
map00670 One carbon pool by folate	yitJ	K24042	1	1	1	1	1	1	1	1	1	1	1
map00240 Pyrimidine metabolism	E1.17.4.1A, nrdA, nrdE	K00525	3	3	7	7	7	2	2	2	2	3	2
map00240 Pyrimidine metabolism	E1.17.4.1B, nrdB, nrdF	K00526	2	2	2	4	4	2	2	2	2	3	2
map00240 Pyrimidine metabolism	thyA, TYMS	K00560	3	2	2	2	2	3	2	1	1	2	3
map00240 Pyrimidine metabolism	pyrB, PYR2	K00609	1	1	1	1	1	1	1	1	1	1	1
map00240 Pyrimidine metabolism	pdp	K00756	1	1	1	1	1	1	1	1	1	1	1
map00240 Pyrimidine metabolism	upp, UPRT	K00761	1	1	1	1	1	1	1	1	1	1	1
map00240 Pyrimidine metabolism	pyrE	K00762	1	1	1	1	1	1	1	1	1	1	1
map00240 Pyrimidine metabolism	tdk, TK	K00857	1	1	1	1	1	1	1	1	1	1	1
map00240 Pyrimidine metabolism	udk, UCK	K00876	1	1	1	1	1	1	1	1	1	1	1
map00240 Pyrimidine metabolism	ndk, NME	K00940	1	1	1	1	1	1	1	1	1	1	1
map00240 Pyrimidine metabolism	tmk, DTYMK	K00943	1	1	1	1	1	1	1	1	1	1	1
map00240 Pyrimidine metabolism	cmk	K00945	1	1	1	1	1	1	1	1	1	1	1
map00240 Pyrimidine metabolism	E3.1.3.5	K01081	2	2	2	2	2	2	2	2	2	2	2
map00240 Pyrimidine metabolism	URA4, pyrC	K01465	1	1	1	1	1	1	1	1	1	1	1
map00240 Pyrimidine metabolism	cdd, CDA	K01489	1	1	1	1	1	1	1	1	1	1	1
map00240 Pyrimidine metabolism	comEB	K01493	1	1	1	1	1	1	1	1	1	1	1
map00240 Pyrimidine metabolism	dut, DUT	K01520	2	2	4	4	2	2	3	3	1	3	2
map00240 Pyrimidine metabolism	pyrF	K01591	1	1	1	1	1	1	1	1	1	1	1
map00240 Pyrimidine metabolism	pyrG, CTPS	K01937	1	1	1	1	1	1	1	1	1	1	1
map00240 Pyrimidine metabolism	carB, CPA2	K01955	2	2	2	2	2	2	2	2	2	2	2
map00240 Pyrimidine metabolism	carA, CPA1	K01956	2	2	2	2	2	2	2	2	2	2	2
map00240 Pyrimidine metabolism	pyrDII	K02823	1	1	1	1	1	1	1	1	1	1	1
map00240 Pyrimidine metabolism	pyrR	K02825	1	1	1	1	1	1	1	1	1	1	1
map00240 Pyrimidine metabolism	thyX, thy1	K03465	0	0	2	2	2	0	0	0	0	1	0
map00240 Pyrimidine metabolism	yhdE	K06287	1	1	1	1	1	1	1	1	1	1	1
map00240 Pyrimidine metabolism	yfkN	K08693	1	1	1	1	1	1	1	1	1	1	1
map00240 Pyrimidine metabolism	ymdB	K09769	1	1	1	1	1	1	1	1	1	1	1
map00240 Pyrimidine metabolism	pyrH	K09903	1	1	1	1	1	1	1	1	1	1	1
map00240 Pyrimidine metabolism	dck	K15519	1	1	1	1	1	1	1	1	1	1	1
map00240 Pyrimidine metabolism	pyrDI	K17828	1	1	1	1	1	1	1	1	1	1	1
map03440 Homologous recombination	ruvC	K01159			2	2	2					1
map03440 Homologous recombination	polA	K02335	1	1	1	1	1	1	1	1	1	1	1
map03440 Homologous recombination	dnaE	K02337	1	1	1	1	1	2	1	2	2	2	2
map03440 Homologous recombination	dnaN	K02338	1	1	1	1	1	1	1	1	1	1	1
map03440 Homologous recombination	holA	K02340	1	1	1	1	1	1	1	1	1	1	1
map03440 Homologous recombination	holB	K02341	1	1	1	1	1	1	1	1	1	1	1
map03440 Homologous recombination	dnaX	K02343	1	1	1	1	1	1	1	1	1	1	1
map03440 Homologous recombination	ssb	K03111	2	2	2	2	2	2	2	2	2	2	2
map03440 Homologous recombination	ruvA	K03550	1	1	1	1	1	1	1	1	1	1	1
map03440 Homologous recombination	ruvB	K03551	1	1	1	1	1	1	1	1	1	1	1
map03440 Homologous recombination	recA	K03553	1	1	1	1	1	1	1	1	1	1	1
map03440 Homologous recombination	recD	K03581	1	1	1	1	1	1	1	1	1	1	1
map03440 Homologous recombination	recO	K03584	1	1	1	1	1	1	1	1	1	1	1
map03440 Homologous recombination	recF	K03629	1	1	1	1	1	1	1	1	1	1	1
map03440 Homologous recombination	recG	K03655	1	1	1	1	1	1	1	1	1	1	1
map03440 Homologous recombination	polC	K03763	1	1	1	1	1	1	1		1	1	1
map03440 Homologous recombination	priA	K04066	1	1	1	1	1	1	1	1	1	1	1
map03440 Homologous recombination	recR	K06187	1	1	1	1	1	1	1	1	1	1	1
map03440 Homologous recombination	recJ	K07462	1	1	1	1	1	2	1	2	2	2	2
map02020 Two-component system	ME2, sfcA, maeA	K00027	4	3	4	4	4	4	4	4	4	4	4
map02020 Two-component system	mcp	K03406	5	5	5	5	5	1	5	5	5	5	5
map02020 Two-component system	cheA	K03407	1	1	1	1	1	5	1	1	1	1	1
map02020 Two-component system	cheY	K03413	2	2	2	2	2	1	2	2	2	2	2
map02020 Two-component system	cheV	K03415	1	1	1	1	1	2	1	1	1	1	1
map02020 Two-component system	degP, htrA	K04771	2	2	2	2	2	1	2	2	2	2	2
map02020 Two-component system	lrgA	K05338	1	1	1	1	1	2	1	1	1	1	1
map02020 Two-component system	phoR	K07636	2	1	2	2	2	1	2	2	2	2	2
map02020 Two-component system	cssS	K07650	1	1	1	1	1	2	1	1	1	1	1
map02020 Two-component system	phoB1, phoP	K07658	1	2	1	1	1	1	1	1	1	1	1
map02020 Two-component system	nreB	K07683	0	0	1	1	1	1	0	0	1	0	0
map02020 Two-component system	nreC	K07696	0	0	1	1	1	0	0	0	1	0	0
map02020 Two-component system	FAD6, desA	K10255	2	1	1	1	1	2	2	1	2	2	2
map02020 Two-component system	yxdK	K11633	1	0	1	1	1	1	1	1	1	1	1
map02020 Two-component system	citS	K11637	1	1	1	1	0	1	1	1	1	1	1
map02020 Two-component system	K11638, citT	K11638	1	1	1	1	0	1	1	1	1	1	1
map02024 Quorum sensing	ccfA	K03217	2	2	2	2	2	1	2	2	2	2	1
map02024 Quorum sensing	phrF	K06355	1	1	1	1	1	1	1	0	1	1	1
map02024 Quorum sensing	phrK	K06358	0	1	1	1	1	1	1	0	1	0	1
map02024 Quorum sensing	rapA, spo0L	K06359	1	3	2	2	2	2	2	3	2	2	1
map02024 Quorum sensing	rapB	K06360	1	1	1	1	1	1	1	1	1	1	2
map02024 Quorum sensing	rapH	K06366	2	3	2	2	2	1	3	1	4	2	1
map02024 Quorum sensing	rapK	K06369	0	2	2	2	2	1	1	0	1	0	1
map02024 Quorum sensing	comA	K07691	1	1	1	1	1	1	1	2	1	1	1
map02024 Quorum sensing	comX	K02253	0	0	0	0	0	0	0	0	0	0	1
map02024 Quorum sensing	srfAB, licB, lchAB	K15655	1	0	1	1	1	1	1	1	1	1	1
map02024 Quorum sensing	srfAC, licC, lchAC	K15656	1	0	1	1	1	1	1	1	1	1	1
map02024 Quorum sensing	nisP, epiP	K20486	0	0	0	0	0	0	1	0	0	0	0
map02024 Quorum sensing	nisE, spaE, cprB, epiE	K20491	1	1	1	1	1	1	1	1	1	0	1
